# Supplementary material for: Legume rhizodeposition promotes nitrogen fixation by soil microbiota under crop diversification
Source: Nat Commun. 2024 Apr 4;15:2924. doi: 10.1038/s41467-024-47159-x (PMC10995168; doi:10.1038/s41467-024-47159-x)
Supplement: Supplementary file 2 — Supplementary Dataset 1 [file 41467_2024_47159_MOESM2_ESM.xlsx]

## Sheet: Supplementary Data1
	Data 1 Effect of crop diversification on chemical properties in the peanut rhizosphere
Site	Treatment	pH	TN	NO3--N	NH4+-N	SOC	TP	AP	TK	AK
			(g kg-1)	(mg kg-1)	(mg kg-1)	(g kg-1)	(g kg-1)	(mg kg-1)	(g kg-1)	(mg kg-1)
Rhizosphere	PP	4.61±0.08b	0.66±0.02b	2.35±0.19a	7.22±0.57b	6.75±0.17b	0.51±0.02b	16.89±0.46c	9.52±0.11a	186.29±9.27b
	P-R	4.92±0.17c	0.75±0.06c	4.49±0.41d	12.67±0.86c	8.06±0.42c	0.78±0.03c	22.08±1.38d	9.22±0.21a	199.45±11.33b
	PM-R	4.84±0.02c	0.72±0.01bc	3.58±0.41c	16.26±1.45d	6.87±0.06b	0.78±0.06c	41.03±1.85e	9.55±0.16a	202.71±1.92b
Bulk	PP	4.28±0.02a	0.46±0.01a	3.22±0.05bc	5.34±0.05ab	3.94±0.10a	0.41±0.04a	5.76±0.42a	10.70±0.61ab	82.69±0.82a
	P-R	4.21±0.04a	0.49±0.01a	2.78±0.07ab	5.29±0.17ab	4.27±0.13a	0.52±0.02b	13.05±0.13b	11.25±0.31b	89.00±4.25a
	PM-R	4.24±0.02a	0.47±0.02a	2.88±0.16abc	4.11±0.11a	4.48±0.26a	0.46±0.01ab	12.26±0.67b	10.60±1.20ab	85.03±1.28a
	Values are presented as the means ± SD. Values in the same column followed by a lowercase letter are significantly different (p<0.05) as determined by one-way ANOVA and Tukey's post-hoc test(two-sided, n=3 biologically independent replicates from 9 samples per treatment). PP, P-R and PM-R represent peanut monocropping, peanut-oilseed rape rotation, and peanut-maize intercropping rotated with oils…
