# Supplementary material for: Legume rhizodeposition promotes nitrogen fixation by soil microbiota under crop diversification
Source: Nat Commun. 2024 Apr 4;15:2924. doi: 10.1038/s41467-024-47159-x (PMC10995168; doi:10.1038/s41467-024-47159-x)
Supplement: Supplementary file 3 — Supplementary Dataset 2 [file 41467_2024_47159_MOESM3_ESM.xlsx]

## Sheet: Supplementary Data 2
	Data 2 Metabolites significantly enriched or depleted between treatments
	ModeMass Detected ES(-) and ES(+)	Annotated Metabolite	mzCloud score (>70%)	Classification (Level 1)	Classification (Level 2)	Formula	Fold change (FC)	P value	Neutral mass (Da)	Adducts	Relative mass defect (ppm)	RT [min]	Fragment ions (top 5 of intensity)
	PM-R vs PP
	ES(+)	beta-D-Galactopyranosyl-(1->4)-2-amino-2-deoxy-beta-D-glucopyranosyl-(1->6)-D-mannose	74.1	Organic oxygen compounds	Organooxygen compounds	C18H33NO15	509.294	1.73671e-10	503.184	M+H	-2.44655	0.6627	324.1283;306.1178;85.0289;342.1389;504.1920
	ES(+)	Lactosamine	83.9			C12H23NO10	736.786	1.76934e-10	341.132	M+H-H2O	-2.3138	0.6627	324.1282;306.1177;85.0289;145.0494;127.0391
	ES(+)	4-Aminophenylmannoside	77.7	Organic oxygen compounds	Organooxygen compounds	C12H17NO6	87.5757	1.89069e-10	271.105	M+H-H2O	-2.33816	1.02632	254.1017;122.0602;236.0886;146.0600;164.0697
	ES(+)	6-(alpha-D-Glucosaminyl)-1D-myo-inositol	81.1	Organic oxygen compounds	Organooxygen compounds	C12H23NO10	105.119	1.92254e-10	341.132	M+Na, M+K	-3.01275	0.642983	364.1214;244.0789;143.0313;124.0369;274.0893
	ES(+)	Shanzhiside	73.5	Lipids and lipid-like molecules	Prenol lipids	C16H24O11	551417	2.0219e-10	392.131	M+ACN+H	-2.59307	0.745767	434.1660;416.1553;272.1129;81.0341;85.0289
	ES(+)	N-Acetyl-a-neuraminic acid	76.6	Organic oxygen compounds	Organooxygen compounds	C11H19NO9	242.413	2.17508e-10	309.105	M+CH3OH+H	-2.63702	0.65285	324.1283;306.1178;342.1388;288.1075;162.0759
	ES(+)	4-Methylesculetin	81.4	Phenylpropanoids and polyketides	Coumarins and derivatives	C10H8O4	11.2302	2.97661e-10	192.042	M+H	-1.81849	0.774733	193.0487;91.0546;97.0288;81.0340;147.0439
	ES(+)	Phenylglucuronide	77.2	Organic oxygen compounds	Organooxygen compounds	C12H14O7	17.1409	3.006e-10	270.073	M+H-H2O, M+H, M+H-2H2O	-2.7407	0.774733	253.0700;127.0390;81.0340;109.0286;69.0341
	ES(-)	Isoschaftoside	92	Phenylpropanoids and polyketides	Flavonoids	C26H28O14	66.4498	3.30139e-10	564.147	M-H2O-H, M-H	5.6791	4.70633	563.1437;353.0677;383.0782;297.0772;443.1004
	ES(+)	N-Fructosyl isoleucine	82.7	Organic acids and derivatives	Carboxylic acids and derivatives	C12H23NO7	43.5881	3.33165e-10	293.147	M+H	-2.96334	1.01583	276.1439;258.1333;230.1385;86.0969;87.0445
	ES(+)	2'-O-Methyladenosine	76	Nucleosides, nucleotides, and analogues	Purine nucleosides	C11H15N5O4	36.4278	3.77105e-10	281.112	M+H	-2.67045	2.68312	136.0617;282.1196;69.0340;268.9778;69.0705
	ES(+)	Asperuloside	71.3	Organic oxygen compounds	Organooxygen compounds	C18H22O11	276.228	4.00065e-10	414.116	M+H, M+NH4, M+H-H2O, M+H-2H2O	-2.10016	1.01583	432.1499;414.1379;81.0340;97.0287;270.0965
	ES(+)	Cornoside	86	Organic oxygen compounds	Organooxygen compounds	C14H20O8	11.1413	6.31261e-10	316.115	M+ACN+Na	4.65708	2.1183	380.1336;362.1230;236.0914;111.0443;344.1120
	ES(+)	Corymboside	86.3	Phenylpropanoids and polyketides	Flavonoids	C26H28O14	7.19508	7.46867e-10	564.147	M+H	-1.98076	4.711	511.1230;427.1015;529.1334;295.0598;409.0909
	ES(+)	Arabinofuranosylguanine	73.4	Organic oxygen compounds	Organooxygen compounds	C10H15N5O5	2253.63	1.10577e-09	285.107	M+ACN+Na	-0.718894	0.806733	187.0711;349.1248;306.1176;144.0654;169.0604
	ES(+)	Glucose butyrate	80.4	Lipids and lipid-like molecules	Fatty Acyls	C10H18O8	2130.74	1.54829e-09	266.1	M+ACN+H	-3.04574	0.6627	308.1333;290.1229;81.0340;272.1125;242.1017
	ES(+)	Glycyl-Tryptophan	72.2	Organic acids and derivatives	Carboxylic acids and derivatives	C13H15N3O3	9.10808	2.19309e-09	261.111	2M+NH4	3.83841	9.42902	119.0856;215.1065;133.0647;111.0443;83.0497
	ES(-)	3-Dehydroquinic acid	76.6	Organic acids and derivatives	Hydroxy acids and derivatives	C7H10O6	415.841	2.45854e-09	190.047	2M+Hac-H	2.31992	1.01243	71.0139;323.0995;439.1069;59.0139;113.0246
	ES(-)	Isorhamnetin-3-O-glucoside	91.2	Phenylpropanoids and polyketides	Flavonoids	C22H22O12	45.0153	2.80415e-09	478.111	M-H	1.35594	5.41257	477.1050;314.0440;271.0251;243.0304;285.0410
	ES(-)	Difructose anhydride III	75.5	Organic oxygen compounds	Organooxygen compounds	C12H20O10	27.407	2.84031e-09	324.105	M-H, 2M-H, M+FA-H	2.3219	0.839417	323.0992;71.0140;59.0139;113.0245;101.0245
	ES(+)	Hispidin	73.8	Benzenoids	Phenols	C13H10O5	175.674	3.02459e-09	246.052	M+ACN+H	-2.53388	6.27847	288.0863;270.0757;208.0603;230.0809;242.0807
	ES(+)	indole-3-acetyl-beta-6-D-glucose	77.1	Organoheterocyclic compounds	Indoles and derivatives	C16H19NO7	5.52683	3.05604e-09	337.116	M+Na	4.24398	5.13432	360.1069;300.0861;282.0756;342.0966;253.0728
	ES(+)	Entecavir	79.7	Nucleosides, nucleotides, and analogues	Nucleoside and nucleotide analogues	C12H15N5O3	233.637	3.13833e-09	277.117	M+H-2H2O, M+H	-7.27034	0.816583	242.1024;81.0340;122.0600;97.0287;242.0740
	ES(-)	7-Glucosyl-luteolin	78.9	Phenylpropanoids and polyketides	Flavonoids	C21H20O12	455.38	5.61e-09	464.095	M-H	1.17167	5.13313	300.0284;463.0890;271.0251;255.0305;243.0304
	ES(-)	Myricetin 3-glucoside	75.7	Phenylpropanoids and polyketides	Flavonoids	C21H20O13	92.916	8.03835e-09	480.09	M-H2O-H, M-H	1.12413	5.13313	461.0736;270.0173;299.0204;241.0147;242.0222
	ES(-)	Galactose-beta-1,4-xylose	76.9	Organic oxygen compounds	Organooxygen compounds	C11H20O10	8.653	8.26917e-09	312.105	M-H2O-H	0.556266	1.01243	59.0139;293.0882;71.0140;89.0245;131.0354
	ES(-)	Syringic acid	77.7	Benzenoids	Benzene and substituted derivatives	C9H10O5	3.32893	8.97077e-09	198.052	M-H	2.4619	4.77407	182.0226;123.0089;197.0461;166.9990;121.0297
	ES(+)	Gentiopicroside	84.3	Organic oxygen compounds	Organooxygen compounds	C16H20O9	25839.8	1.07517e-08	356.11	M+ACN+H	-2.73936	3.87993	398.1461;200.0705;218.0808;380.1343;236.0914
	ES(-)	Hydroxytyrosol 4'-O-glucoside	79.1	Organic oxygen compounds	Organooxygen compounds	C14H20O8	45.9501	1.42459e-08	316.115	M+FA-H	2.41482	1.70453	59.0139;123.0090;138.0326;301.0945;89.0245
	ES(-)	Fenfluramine	72.3	Benzenoids	Benzene and substituted derivatives	C12H16F3N	601.82	1.56414e-08	231.123	2M+FA-H	0.332787	4.0612	447.2250;59.0140;89.0246;71.0140;101.0246
	ES(+)	Atractylenolide III	77.9	Lipids and lipid-like molecules	Prenol lipids	C15H20O3	47.6424	1.74137e-08	248.141	M+H-H2O, M+ACN+H, M+H, M+H-2H2O	-2.2317	8.18207	231.1376;163.0751;231.0647;161.0597;175.0750
	ES(+)	1,2,3-Trihydroxybenzene	78.7	Benzenoids	Phenols	C6H6O3	14.3392	1.93836e-08	126.031	M+H, M+ACN+H, M+H-H2O	-1.04741	2.53817	109.0286;81.0339;127.0390;53.0392;71.0498
	ES(-)	Alpha-Phenylcyclohexylglycolic acid	78.8			C14H18O3	6.68087	2.09503e-08	234.125	M-H	1.52206	7.47162	189.1292;233.1191;59.0140;67.0191;188.8796
	ES(+)	1-O-Feruloyl-beta-D-glucose	78.5	Phenylpropanoids and polyketides	Cinnamic acids and derivatives	C16H20O9	4.07742	2.54592e-08	356.11	M+ACN+H	-2.50459	1.50615	200.0703;218.0809;398.1453;172.0755;380.1345
	ES(-)	Cumambrin A	73.2	Lipids and lipid-like molecules	Prenol lipids	C17H22O5	19.9502	2.56461e-08	306.146	M+FA-H	3.22834	4.83993	351.1473;279.1608;221.1187;135.0819;193.1241
	ES(+)	Scoparone	87	Phenylpropanoids and polyketides	Coumarins and derivatives	C11H10O4	10.8996	3.01602e-08	206.057	M+H	-2.16263	6.13317	207.0649;151.0752;191.0337;179.0701;192.0414
	ES(+)	Quercetin	97.7	Phenylpropanoids and polyketides	Flavonoids	C15H10O7	8.84779	3.57072e-08	302.042	M+H	-2.80018	5.1219	303.0495;229.0494;153.0181;137.0233;257.0441
	ES(+)	Isolactarorufin	80.6	Lipids and lipid-like molecules	Prenol lipids	C15H22O4	2.34288	7.43861e-08	266.151	M+H	-3.11081	5.57758	267.1586;185.1322;231.1376;249.1483;157.1010
	ES(-)	Sucrose	83.3	Organic oxygen compounds	Organooxygen compounds	C12H22O11	2.23195	7.63636e-08	342.116	M+Cl	2.77885	0.85165	377.0868;161.0465;179.0560;89.0244;101.0245
	ES(+)	4-Methylumbelliferyl a-D-glucopyranoside	75.2	Phenylpropanoids and polyketides	Coumarins and derivatives	C16H18O8	11.3903	7.93697e-08	338.1	M+Na	4.22992	5.25367	121.0285;269.0804;343.0807;221.0442;267.0645
	ES(-)	Eucannabinolide	74.8	Lipids and lipid-like molecules	Prenol lipids	C22H28O8	19.2372	8.85995e-08	420.178	M+Na-2H	-1.1252	4.50528	381.1314;59.0139;80.9653;203.0684;71.0141
	ES(+)	7-Hydroxytrichodermol	81	Lipids and lipid-like molecules	Prenol lipids	C15H22O4	3.86147	8.97079e-08	266.151	M+H	-2.65569	5.91585	249.1482;231.1377;173.0959;213.1271;145.1011
	ES(+)	2-Aminomuconate 6-semialdehyde	71.8	Organic acids and derivatives	Carboxylic acids and derivatives	C6H7NO3	2.73988	1.00099e-07	141.042	M+H	-1.7982	1.38217	124.0394;125.0234;118.9675;96.0448;142.0499
	ES(-)	Lysionotin	80.4	Phenylpropanoids and polyketides	Flavonoids	C18H16O7	2.9743	1.53583e-07	344.089	M-H	6.66031	6.12105	343.0836;328.0600;313.0360;298.0129;79.9574
	ES(+)	Propargylone	71.7	Organic oxygen compounds	Organooxygen compounds	C9H10O2	0.387408	1.76893e-07	150.068	2M+ACN+Na	3.89569	5.89312	364.1535;346.1430;105.0337;331.1194;302.1170
	ES(+)	3'-O-Methylderhamnosylmaysin	77.9	Phenylpropanoids and polyketides	Flavonoids	C22H20O10	0.387408	1.76893e-07	444.105	M+H-2H2O	-2.41394	6.67863	409.0912;147.0439;57.0342;261.0385;270.0515
	ES(+)	Gentisyl alcohol	77.4	Benzenoids	Phenols	C7H8O3	3.01924	1.81219e-07	140.047	M+H	-2.16116	4.03365	123.0441;81.0340;117.9699;95.0495;141.0546
	ES(+)	Asp Phe Thr	70.9	Organic acids and derivatives	Carboxylic acids and derivatives	C17H23N3O7	2.62586	1.91226e-07	381.153	M+H	-2.43548	3.86857	382.1604;179.0701;364.1501;115.0544;178.0857
	ES(+)	[(2R,3S,4R,5R)-3,4,5,6-Tetrahydroxy-1-oxohexan-2-yl] 3-hydroxybutanoate	74.9	Organic oxygen compounds	Organooxygen compounds	C10H18O8	2.62526	2.32996e-07	266.1	M+ACN+Na	-3.45591	0.65285	330.1154;210.0735;240.0842;143.0314;168.0632
	ES(+)	Dioctyl Phthalate	95.5	Benzenoids	Benzene and substituted derivatives	C24H38O4	0.342418	2.88406e-07	390.276	M+H, M+Na	-2.78355	13.4734	149.0232;71.0862;167.0338;57.0705;121.0287
	ES(+)	Phthalic acid	99.1	Benzenoids	Benzene and substituted derivatives	C8H6O4	0.333127	3.00929e-07	166.026	M+H	-2.12608	13.4734	149.0231;121.0286;69.0704;83.0608;65.0392
	ES(-)	Aesculin	87.5	Phenylpropanoids and polyketides	Coumarins and derivatives	C15H16O9	6.09387	3.0952e-07	340.079	M-H	3.41909	4.11522	177.0200;339.0728;133.0297;87.0090;59.0140
	ES(+)	Buddledin A	71.6	Lipids and lipid-like molecules	Prenol lipids	C17H24O3	0.353237	3.17268e-07	276.172	M+H	-2.47315	9.67605	277.1790;235.1689;57.0706;179.1063;219.1371
	ES(+)	Lindenenol	74.2	Organoheterocyclic compounds	Naphthofurans	C15H18O2	3.8453	3.23291e-07	230.13	M+H	-2.28622	6.7281	231.1376;231.0648;185.1322;67.0185;213.1271
	ES(-)	Chrysophanol 8-O-Beta-D-glucoside	88.4	Benzenoids	Anthracenes	C21H20O9	6.38302	3.59399e-07	416.11	M-H	2.13623	6.28155	253.0511;152.0721;225.0564;59.0139;277.0510
	ES(-)	Scopoletin	96.2	Phenylpropanoids and polyketides	Coumarins and derivatives	C10H8O4	5.19315	4.09097e-07	192.042	M-H	2.41637	5.43975	176.0121;191.0356;59.0139;148.0170;104.0270
	ES(+)	Hexa(methoxymethyl)melamine	86	Organic nitrogen compounds	Organonitrogen compounds	C15H30N6O6	0.169899	4.28676e-07	390.222	M+H, M+Na	-2.45403	6.91777	177.0881;149.0232;207.0986;283.1508;71.0862
	ES(+)	4-Aminocatechol	78	Benzenoids	Phenols	C6H7NO2	7.99979	4.45758e-07	125.047	M+H-H2O, M+H	-0.606986	0.827783	108.0446;53.0393;81.0340;80.0500;55.0186
	ES(-)	Pechueloic Acid	93	Lipids and lipid-like molecules	Prenol lipids	C15H20O3	2.51025	6.92587e-07	248.141	M-H	0.921218	7.99165	247.1346;203.1448;83.0505;187.1135;95.0504
	ES(+)	Chlorogenic acid	78.8	Organic oxygen compounds	Organooxygen compounds	C16H18O9	2.098	7.07472e-07	354.095	M+ACN+H	-2.41116	4.2927	396.1256;111.0443;378.1174;188.0701;83.0497
	ES(-)	Eupatilin	79.7	Phenylpropanoids and polyketides	Flavonoids	C18H16O7	3.5199	7.3904e-07	344.089	M-H	6.91737	7.07007	343.0837;298.0127;313.0359;328.0594;219.1396
	ES(+)	cis-1,2-Dihydroxy-1,2-dihydro-8-carboxynaphthalene	77.1	Benzenoids	Naphthalenes	C11H10O4	6.12433	8.35337e-07	206.057	M+H	-2.30722	5.79538	207.0649;161.0595;189.0543;109.0286;125.0234
	ES(+)	Sequiterpene Lactone 326	90.4	Lipids and lipid-like molecules	Prenol lipids	C15H20O4	2.549	8.39033e-07	264.136	M+H	-2.73757	6.02357	265.1431;247.1313;229.1213;183.1167;201.1261
	ES(-)	Oxypaeoniflorin	91.8	Lipids and lipid-like molecules	Prenol lipids	C23H28O12	175.488	8.99439e-07	496.158	M-H	0.807554	4.30515	495.1511;137.0248;93.0348;165.0563;59.0140
	ES(+)	1,3,8-trihydroxy-6-methylanthra-9,10-quinone	72.9	Benzenoids	Anthracenes	C15H10O5	0.375836	9.02103e-07	270.052	M+H-H2O	-2.38459	7.57202	253.0492;197.0597;225.0546;98.9846;81.0705
	ES(-)	Ser-Asp-OH	72.8			C13H14N2O9	3.63168	9.5683e-07	342.069	M-H	7.46975	2.26585	96.9602;341.0572;59.0140;89.0248;71.0140
	ES(-)	Lobetyolin	82.8	Lipids and lipid-like molecules	Fatty Acyls	C20H28O8	53.7118	1.05097e-06	396.178	M+Na-2H	-0.379467	4.08767	195.0782;125.0359;357.1311;255.0992;417.1548
	ES(+)	9R,10S-Epoxy-3Z,6Z-eicosadiene	78	Organoheterocyclic compounds	Epoxides	C20H36O	0.155336	1.06886e-06	292.276	M+H, M+NH4	-3.04953	12.2979	293.2832;69.0705;55.0549;83.0860;81.0704
	ES(+)	Choline sulfate	71.8	Organic acids and derivatives	Organic sulfuric acids and derivatives	C5H13NO4S	0.353502	1.08329e-06	183.056	M+H	-2.05442	0.78605	104.1072;184.0636;60.0814;86.0968;58.0663
	ES(+)	Arctiol	73.1	Lipids and lipid-like molecules	Prenol lipids	C16H28O	0.275216	1.13853e-06	236.213	M+NH4	-2.75543	10.2733	254.2474;69.0705;83.0860;57.0706;55.0549
	ES(+)	Dehydromonocrotaline	73.3	Organoheterocyclic compounds	Pyrrolizines	C16H21NO6	2.46416	1.2038e-06	323.136	M+H	-2.11635	4.3872	324.1441;115.0392;120.0809;150.0913;222.1122
	ES(+)	Monoethyl phthalate	90.7	Benzenoids	Benzene and substituted derivatives	C10H10O4	0.416439	1.20797e-06	194.057	M+H-H2O	-1.9383	8.02563	149.0231;88.0220;121.0286;121.1013;107.0858
	ES(-)	Quadrone	77.5	Lipids and lipid-like molecules	Prenol lipids	C15H20O3	78.4723	1.3285e-06	248.141	M-H2O-H, M-H, M+Cl	0.877241	8.19047	203.1447;247.1342;187.1133;83.0505;229.1232
	ES(-)	Glucose 3-hydroxybutyrate	76.1	Organic oxygen compounds	Organooxygen compounds	C10H18O8	3.78961	2.93253e-06	266.1	2M-H	-0.227205	1.3419	71.0140;369.1418;531.1927;89.0247;113.0246
	ES(+)	Diethyl phthalate	81.5	Benzenoids	Benzene and substituted derivatives	C12H14O4	0.422548	2.94644e-06	222.089	M+H	-2.40559	8.02563	149.0232;177.0544;93.0702;58.0658;223.0607
	ES(-)	Miserotoxin	83.4	Organic oxygen compounds	Organooxygen compounds	C9H17NO8	0.244223	3.05277e-06	267.095	M-H	0.273608	0.764917	104.0354;161.0460;73.0296;86.0248;266.0882
	ES(+)	Hyperoside	97.5	Phenylpropanoids and polyketides	Flavonoids	C21H20O12	2.39231	3.16556e-06	464.095	M+H	-2.1295	5.1219	303.0495;85.0289;61.0291;229.0493;97.0287
	ES(-)	Maleic acid	79.8	Organic acids and derivatives	Carboxylic acids and derivatives	C4H4O4	14.1376	3.78481e-06	116.01	M-H	0.925439	1.02318	114.9343;71.0140;115.0037;97.9316;71.0504
	ES(+)	Crocin 5	83.1	Lipids and lipid-like molecules	Fatty Acyls	C22H26O9	5.09975	3.86876e-06	434.157	M+H	-1.89026	5.74902	417.1541;167.0701;181.0494;233.0805;107.0497
	ES(+)	N-Cyclohexyl-2-benzothiazol-amine	88.8	Organoheterocyclic compounds	Benzothiazoles	C13H16N2S	0.42804	4.13167e-06	232.103	M+H	-2.20194	8.28063	233.1103;151.0322;55.0549;83.0860;91.0546
	ES(+)	Ricinoleic acid	78.3	Lipids and lipid-like molecules	Fatty Acyls	C18H34O3	0.184271	4.17828e-06	298.25	M+H	-2.65407	10.2343	299.1985;299.2578;69.0705;57.0705;95.0859
	ES(+)	3-Rha(1-2)Gal(1-2)GluA-Soyasaponenol B	93.2	Lipids and lipid-like molecules	Prenol lipids	C48H78O18	5.55592	4.65065e-06	942.518	M+H	-2.23202	7.1956	441.3721;423.3618;85.0289;141.0181;95.0860
	ES(+)	Farnesyl acetone	77.8	Lipids and lipid-like molecules	Prenol lipids	C18H30O	0.283294	6.00474e-06	262.229	M+H, M+NH4, M+H-H2O	-3.22469	10.5438	263.2365;81.0704;95.0859;67.0549;109.1014
	ES(+)	dolichodial	71.2	Lipids and lipid-like molecules	Prenol lipids	C10H14O2	0.479368	6.26176e-06	166.099	M+H-2H2O, M+H	-2.26632	5.51915	131.0854;88.0047;99.5125;91.0546;97.0099
	ES(+)	13,16,19-Docosatrienoic acid	71.4	Lipids and lipid-like molecules	Fatty Acyls	C22H38O2	0.234779	6.84582e-06	334.287	M+NH4	-3.14785	11.2909	81.0704;67.0548;95.0858;121.1009;55.0551
	ES(+)	4-methylumbelliferyl-N-acetylglucosaminide	82.6	Phenylpropanoids and polyketides	Coumarins and derivatives	C18H21NO8	3.43923	7.86284e-06	379.126	M+H-2H2O	-1.94177	5.81913	344.1124;326.1020;280.0961;252.1013;238.0859
	ES(+)	Bolandiol	72.4	Lipids and lipid-like molecules	Steroids and steroid derivatives	C18H28O2	0.423001	9.21249e-06	276.208	M+CH3OH+H	-2.76699	8.4271	309.2421;277.2159;67.0549;81.0704;55.0549
	ES(+)	Kumatakenin	76.2	Phenylpropanoids and polyketides	Flavonoids	C17H14O6	0.371529	1.18835e-05	314.078	M+H	-2.69151	8.69547	315.0857;300.0623;271.0598;257.0441;269.1900
	ES(+)	Deoxyphomalone	74.7	Organic oxygen compounds	Organooxygen compounds	C13H18O4	0.316294	1.25562e-05	238.12	M+H	-2.68207	8.81728	221.1169;193.1222;57.0706;137.0596;239.1264
	ES(+)	Obtusifolin	86.5	Benzenoids	Anthracenes	C16H12O5	0.396947	1.32878e-05	284.068	M+H	-2.59729	6.2177	285.0752;270.0517;253.0491;225.0543;137.0232
	ES(-)	Licoflavone A	79.2	Phenylpropanoids and polyketides	Flavonoids	C20H18O4	0.374907	1.42836e-05	322.12	M-H	2.16988	7.53862	321.1141;185.0978;265.0508;298.0491;266.0581
	ES(+)	Catalpol	89	Organic oxygen compounds	Organooxygen compounds	C15H22O10	2.45968	1.47718e-05	362.121	M+ACN+H	-2.36667	3.87993	386.1441;266.1019;404.1552;81.0340;120.0446
	ES(+)	Indole-3-carboxaldehyde	93.9	Organoheterocyclic compounds	Indoles and derivatives	C9H7NO	0.418044	1.80498e-05	145.052	M+H	-1.84165	5.78348	118.0652;146.0599;91.0546;70.0657;117.0574
	ES(+)	Benzophenone	81	Benzenoids	Benzene and substituted derivatives	C13H10O	0.422356	1.81657e-05	182.073	M+H	-1.66218	8.46353	105.0337;183.0804;95.0495;53.0393;118.9674
	ES(+)	N-Acetyl-D-glucosamine	70	Organic oxygen compounds	Organooxygen compounds	C8H15NO6	0.47439	1.97261e-05	221.089	M+H	-2.28098	0.79655	81.0340;138.0548;126.0550;97.0288;84.0449
	ES(-)	Dodecylbenzenesulfonic acid	82.9	Benzenoids	Benzene and substituted derivatives	C18H30O3S	0.393987	2.02855e-05	326.191	M-H, 2M-H	1.84611	12.327	325.1855;183.0127;197.0286;184.0191;170.0049
	ES(+)	Linolenic acid ethyl ester	73.8	Lipids and lipid-like molecules	Fatty Acyls	C20H34O2	0.299614	2.28282e-05	306.255	M+NH4	-2.71856	10.0249	307.2623;81.0703;95.0859;324.2891;67.0548
	ES(+)	Clareolide	72.2	Organoheterocyclic compounds	Naphthofurans	C16H26O2	0.333261	2.30737e-05	250.193	M+NH4	-2.83948	8.43957	81.0704;95.0859;67.0549;251.2003;109.1014
	ES(+)	(E,E,E)-Geranylgeranyl alcohol	77.8	Lipids and lipid-like molecules	Prenol lipids	C20H34O	0.206217	2.57264e-05	290.26	M+NH4	-2.8632	11.4117	308.2938;291.2677;69.0705;95.0858;81.0705
	ES(+)	3,4-Dihydroxyphenylethanol-4-diglucoside	85.3	Organic oxygen compounds	Organooxygen compounds	C20H30O13	2.02416	2.70311e-05	478.168	M+ACN+Na	2.71359	3.98595	362.1230;236.0914;218.0809;200.0704;380.1337
	ES(+)	Pridinol	72.1	Benzenoids	Benzene and substituted derivatives	C20H25NO	0.473479	2.78768e-05	295.193	M+H	-2.70146	11.3524	240.1377;57.0706;296.2018;180.9801;239.1298
	ES(+)	Cyclohexanamine	92.9	Organic nitrogen compounds	Organonitrogen compounds	C6H13N	0.451364	2.9254e-05	99.1042	M+H	2.61494	9.39018	100.0760;83.0860;55.0549;100.1123;60.0451
	ES(+)	N-Ethyl-N-Methylcathinone	83.9	Organic oxygen compounds	Organooxygen compounds	C12H17NO	0.428884	3.61252e-05	191.13	M+H	-2.66485	14.8314	192.1380;133.0647;105.0701;58.0658;192.0838
	ES(-)	Dipteryxin	82	Phenylpropanoids and polyketides	Isoflavonoids	C17H14O6	0.396282	4.35555e-05	314.078	M-H	0.961609	6.8701	313.0724;298.0490;255.0302;283.0254;227.0356
	ES(+)	2-Isopropylthioxanthone	86.6	Organoheterocyclic compounds	Thiochromenes	C16H14OS	0.31471	4.82694e-05	254.076	M+H	-2.50445	10.365	213.0365;255.0838;254.2482;69.0704;55.0550
	ES(-)	gibberellin A34-catabolite	70.8	Lipids and lipid-like molecules	Prenol lipids	C19H22O6	15.4828	5.83245e-05	346.141	M+FA-H	2.61877	6.13477	391.1402;317.1406;271.1342;243.1396;289.1459
	ES(+)	Amphetamine	75.5	Benzenoids	Benzene and substituted derivatives	C9H13N	0.478049	5.89594e-05	135.104	M+H	-1.88403	14.8066	136.0214;91.0546;136.1119;136.0608;109.0112
	ES(+)	Carbendazim	76	Organoheterocyclic compounds	Benzimidazoles	C9H9N3O2	0.307171	6.75141e-05	191.069	M+H	-1.74642	4.51713	160.0503;192.0765;150.9686;132.9582;114.0916
	ES(+)	Syringaldehyde	94.8	Benzenoids	Phenols	C9H10O4	2.16393	7.61564e-05	182.057	M-H	2.6165	5.3988	166.0276;151.0040;181.0512;59.0139;123.0091
	ES(-)	gibberellin A8-catabolite	77.3	Lipids and lipid-like molecules	Prenol lipids	C19H22O7	27.8221	7.71801e-05	362.136	M+FA-H	3.27624	5.58683	407.1375;363.1457;317.1421;59.0139;361.1291
	ES(+)	loganate	71.1	Lipids and lipid-like molecules	Prenol lipids	C16H23O10-	2.71606	8.0503e-05	231.174	M+CH3OH+H	4.42804	5.08442	236.0914;362.1229;120.0445;408.1649;95.0495
	ES(+)	(5xi,9xi)-12-Hydroxyabieta-7,13-dien-18-oic acid	74.1			C20H30O3	0.325575	8.19469e-05	318.219	M+H-H2O	-2.4594	8.94175	301.2159;133.1012;173.1323;255.2106;109.1014
	ES(+)	Gibberellin A30	74.9	Lipids and lipid-like molecules	Prenol lipids	C19H22O6	0.288402	8.57193e-05	346.141	M+Na	4.40656	6.93028	369.1330;297.0749;351.1220;321.0752;336.0984
	ES(+)	Carpachromene	74.2	Phenylpropanoids and polyketides	Flavonoids	C20H16O5	0.205205	8.74862e-05	336.099	M+H	-2.87176	7.14775	337.1063;307.0596;321.0752;319.0959;322.0823
	ES(+)	Neobavaisoflavone	88.6	Phenylpropanoids and polyketides	Isoflavonoids	C20H18O4	0.273265	9.43904e-05	322.12	M+H	-2.59317	7.81618	323.1275;267.0648;255.0647;69.0705;239.0699
	ES(+)	8,13-dihydroxy-9,11-octadecadienoic acid	72.6	Lipids and lipid-like molecules	Fatty Acyls	C18H32O4	0.499678	9.53078e-05	312.23	M+Na, M+2Na-H, M+H	3.93349	8.26973	201.1634;89.0601;335.2194;271.2049;71.0497
	ES(+)	Bavachin	70.3	Phenylpropanoids and polyketides	Flavonoids	C20H20O4	0.23067	9.80865e-05	324.136	M+H	-2.428	7.82727	325.1429;137.0233;269.0804;227.0700;199.0751
	ES(+)	Dodemorph	84.1	Organoheterocyclic compounds	Oxazinanes	C18H35NO	0.241481	0.000106839	281.271	2M+H	-1.91618	11.207	282.2798;69.0703;83.0859;97.1016;57.0705
	ES(+)	13-OxoODE	81.8	Lipids and lipid-like molecules	Fatty Acyls	C18H30O3	0.335085	0.000114667	294.219	M+H	-2.5462	7.82727	295.2252;57.0705;179.1428;277.2151;278.2188
	ES(+)	Isolicopyranocoumarin	71	Phenylpropanoids and polyketides	Isoflavonoids	C21H20O7	0.287342	0.000133107	384.12	M+H	-2.52276	7.59637	385.1277;313.0699;367.1170;298.0469;337.0700
	ES(-)	Corylin	87.3	Phenylpropanoids and polyketides	Isoflavonoids	C20H16O4	0.404887	0.000160018	320.104	M-H	2.10382	8.37873	319.0984;289.0511;303.0666;301.0880;304.0733
	ES(-)	a-Hydroxyprogesterone	78.8	Lipids and lipid-like molecules	Steroids and steroid derivatives	C21H30O3	0.375584	0.000173798	330.219	M+FA-H	1.52034	8.41872	315.1978;375.2187;59.0140;271.1707;287.2024
	ES(+)	Heptadecanoyl carnitine	73.5	Lipids and lipid-like molecules	Fatty Acyls	C24H47NO4	0.0937934	0.000184062	413.35	M+H	-2.41685	11.2355	104.0710;396.3469;69.0706;83.0860;55.0550
	ES(+)	Thymol	70.2	Lipids and lipid-like molecules	Prenol lipids	C10H14O	0.216172	0.000192741	150.104	M+NH4	-2.21917	8.37858	109.1013;67.0548;133.1010;168.1377;151.1114
	ES(+)	Formononetin	96.8	Phenylpropanoids and polyketides	Isoflavonoids	C16H12O4	0.361088	0.000228941	268.073	M+H	-2.56884	7.24262	269.0798;254.0568;213.0906;237.0542;253.0492
	ES(+)	Aglycone C	77.7	Benzenoids	Naphthacenes	C21H20O8	0.25581	0.000243597	400.115	M+H-2H2O	-2.70341	9.37798	365.1015;333.0753;318.0520;335.0546;315.0649
	ES(-)	Tuberosin	76.4	Phenylpropanoids and polyketides	Isoflavonoids	C20H18O5	0.36762	0.000245132	338.115	M+FA-H	2.27771	7.7364	383.1159;368.0913;296.0333;309.0412;281.0478
	ES(-)	(+)-Dihydrowighteone	73.2	Phenylpropanoids and polyketides	Isoflavonoids	C20H20O5	0.443302	0.000257745	340.131	M+FA-H	2.55698	7.02995	385.1303;370.1067;311.0568;59.0140;297.0410
	ES(-)	Perfluorooctanoic acid	93.4	Organohalogen compounds	Alkyl halides	C8HF15O2	0.306716	0.000261544	413.973	M-H	2.099	9.7501	168.9899;368.9772;218.9863;59.0140;118.9925
	ES(-)	Raffinose	99.3	Organic oxygen compounds	Organooxygen compounds	C18H32O16	0.476599	0.000279411	504.168	M+FA-H	-1.79655	0.755033	503.1613;59.0139;89.0246;71.0140;179.0569
	ES(-)	Allantoin	75	Organoheterocyclic compounds	Azoles	C4H6N4O3	0.204119	0.000280752	158.043	M-H	2.59225	0.814667	97.0044;114.0310;156.8952;157.0243;71.0252
	ES(-)	Pectolinarigenin	89.2	Phenylpropanoids and polyketides	Flavonoids	C17H14O6	0.442197	0.000284916	314.078	M-H	0.55072	6.41597	283.0252;313.0724;255.0301;298.0486;227.0355
	ES(-)	Kaempferol-3-O-alpha-L-rhamnoside	94.1	Phenylpropanoids and polyketides	Flavonoids	C21H20O10	4.35614	0.000297158	432.105	M-H	2.70396	5.69453	285.0406;431.0994;255.0302;284.0330;227.0354
	ES(+)	alantolactone	84.4	Lipids and lipid-like molecules	Prenol lipids	C15H20O2	8.17172	0.000315264	232.146	M+H, M+ACN+H, M+H-H2O	-2.30195	9.06548	233.1532;187.1479;151.0752;215.1429;177.0908
	ES(+)	Abyssinone II	87.8	Phenylpropanoids and polyketides	Flavonoids	C20H20O4	0.245217	0.000322762	324.136	M+H	-3.2995	9.30365	325.1426;137.0231;269.0803;199.0750;227.0699
	ES(+)	Genistein	81.6	Phenylpropanoids and polyketides	Isoflavonoids	C15H10O5	2.40862	0.000356475	270.052	M+H	-2.98188	6.51897	271.0596;243.0647;173.0595;68.9977;197.0595
	ES(+)	Sudan III	75.2	Organoheterocyclic compounds	Azobenzenes	C22H16N4O	0.351507	0.000365864	352.132	M+H	-6.51943	7.9879	353.1393;297.0752;282.0520;265.0490;237.0544
	ES(+)	9S-hydroxy-12R,13S-epoxy-10E,15Z-octadecadienoic acid	86	Lipids and lipid-like molecules	Fatty Acyls	C18H30O4	0.211609	0.000370524	310.214	M+H, M+Na, M+ACN+H	2.80897	9.1411	293.2105;55.0185;125.0960;275.2002;67.0549
	ES(-)	2-[(1S,2S,4aR,8aS)-1-hydroxy-4a-methyl-8-methylidene-1,2,3,4,5,6,7,8a-octahydronaphthalen-2-yl]prop-2-enoic acid	85.9	Lipids and lipid-like molecules	Prenol lipids	C15H22O3	0.372494	0.000397883	250.156	M-H	1.14095	8.4852	249.1503;205.1602;79.9574;59.0138;56.3910
	ES(+)	PC(16:0/0:0)[U] / PC(16:0/0:0)[rac]	82.1			C24H50NO7P	0.299215	0.000413695	495.332	M+H	-2.07893	9.19115	184.0730;104.1072;496.3392;86.0968;124.9997
	ES(-)	Kaempferol 3-glucorhamnoside	92.1	Phenylpropanoids and polyketides	Flavonoids	C27H30O15	4.3312	0.000466814	594.158	M-H	3.52333	5.19935	284.0331;593.1529;255.0299;227.0354;229.0515
	ES(-)	Phlorizine	76.5	Phenylpropanoids and polyketides	Flavonoids	C21H24O10	3.40378	0.000508575	436.136	M-H	2.65493	5.30587	315.0883;167.0356;345.0991;125.0248;209.0470
	ES(-)	Gramineal	70.5	Organoheterocyclic compounds	Indoles and derivatives	C12H14N2O	0.491774	0.000544587	202.11	M+K-2H	3.54576	11.6985	223.0289;91.0224;74.9912;93.0016;149.0103
	ES(+)	5Z-7-Oxozeaenol	78.7	Phenylpropanoids and polyketides	Macrolides and analogues	C19H22O7	0.25848	0.000616791	362.136	M+Na	3.90568	5.8546	385.1275;313.0699;325.1066;298.0467;310.0825
	ES(-)	24,24-Difluoro-1alpha,25-dihydroxyvitamin D3	74.6	Lipids and lipid-like molecules	Steroids and steroid derivatives	C27H42F2O3	0.429194	0.000620791	452.31	M+Na-2H	-3.31414	13.8218	473.2835;205.1595;457.2526;78.9593;472.2801
	ES(+)	Polidocanol	70.7	Organic oxygen compounds	Organooxygen compounds	C30H62O10	0.375608	0.000659564	582.434	M+NH4	-1.76459	10.5311	89.0602;133.0858;57.0705;71.0861;583.4419
	ES(-)	Heptadecanone	84.7	Organic oxygen compounds	Organooxygen compounds	C17H34O	0.248155	0.000682601	254.26	M+FA-H	1.48251	10.5229	299.2597;253.2535;197.1911;85.0661;181.0764
	ES(+)	Echinocystic acid	74.6	Lipids and lipid-like molecules	Prenol lipids	C30H48O4	0.247557	0.000772167	472.355	M+H-2H2O	-2.17694	13.6436	437.3407;173.1319;95.0857;145.1010;187.1480
	ES(+)	khellin	80.7	Organoheterocyclic compounds	Benzopyrans	C14H12O5	0.340877	0.000773558	260.068	M+Na	6.39362	7.61935	283.0597;268.0363;282.2216;240.0412;89.0601
	ES(+)	Riboflavin lumichrome	74.9	Organoheterocyclic compounds	Pteridines and derivatives	C12H10N4O2	0.443097	0.000828804	242.08	M+H	-2.34042	5.67633	243.0872;172.0867;216.0765;198.0659;200.0813
	ES(-)	Magnolol	87.8	Benzenoids	Benzene and substituted derivatives	C18H18O2	5.37867	0.000830836	266.13	M-H	0.463474	9.00717	265.1237;247.1133;245.0976;96.9601;59.0138
	ES(+)	Ethyltestosterone	75	Lipids and lipid-like molecules	Steroids and steroid derivatives	C21H32O2	0.326339	0.000920048	316.24	M+CH3OH+H	-2.86997	9.77472	349.2727;331.2618;81.0703;95.0858;95.0495
	ES(+)	Metolachlor morpholinone	90.2	Organoheterocyclic compounds	Oxazinanes	C14H19NO2	0.212715	0.000923249	233.141	M+CH3OH+H	-2.7731	7.61935	234.1485;266.1747;176.1431;148.1118;73.0653
	ES(+)	2-Chlorohexadecanoic Acid	72.7	Lipids and lipid-like molecules	Fatty Acyls	C16H31ClO2	0.464446	0.000939806	290.201	M+Na	4.84634	10.8689	271.1454;215.0828;211.0882;271.1148;197.0721
	ES(-)	Sinapyl alcohol	73.4	Benzenoids	Phenols	C11H14O4	0.49841	0.000949751	210.089	2M-H, 2M+Hac-H	1.66238	5.7881	389.1618;190.0641;175.0409;205.0869;191.0714
	ES(+)	2-Mercaptobenzothiazole	71.2	Organoheterocyclic compounds	Benzothiazoles	C7H5NS2	0.311224	0.000950982	166.986	M+H	-1.95553	6.73978	167.9933;135.0136;124.0216;92.0498;136.0215
	ES(-)	Icaritin	91.2	Phenylpropanoids and polyketides	Flavonoids	C21H20O6	0.484848	0.00112856	368.125	M-H	3.14694	8.44583	367.1200;309.0411;352.0964;297.0413;59.0140
	ES(+)	Galaxolidone	95.6	Organoheterocyclic compounds	Benzopyrans	C18H24O2	0.230677	0.00117582	272.177	M+H	-2.85652	9.9732	273.1849;255.1741;240.1508;225.1269;157.1007
	ES(+)	Dinklagin B	70.2	Phenylpropanoids and polyketides	Flavonoids	C20H18O6	0.26534	0.0012701	354.11	M+H	-2.86804	6.24312	283.0596;355.1161;91.0578;355.0691;337.1071
	ES(-)	Koparin 2'-methyl ether	80.5	Phenylpropanoids and polyketides	Isoflavonoids	C17H14O6	0.305296	0.0013739	314.078	M-H	0.461012	7.44422	313.0723;297.0411;283.0251;298.0481;255.0301
	ES(-)	Kuguacin A	83.4	Lipids and lipid-like molecules	Steroids and steroid derivatives	C30H46O4	0.409469	0.00144748	470.339	M-H	1.97643	9.5592	469.3337;423.3276;425.3402;289.2161;409.3110
	ES(+)	PA(2:0/PGE1)	73.6	Lipids and lipid-like molecules	Fatty Acyls	C25H43O11P	4.66956	0.00166274	550.254	M+H-H2O	4.74258	12.1349	533.2536;515.2441;500.2184;485.1978;471.1781
	ES(+)	Corchorifatty acid D	78.1	Lipids and lipid-like molecules	Fatty Acyls	C18H28O4	0.377204	0.00170694	308.198	M+H	-2.77832	8.64493	291.1950;81.0703;55.0549;67.0548;309.2041
	ES(+)	Cocamidoprpyl Betaine	84.1			C19H38N2O3	0.422272	0.00194228	342.288	M+H	-2.51994	7.3532	240.2318;57.0705;95.0858;343.1176;71.0860
	ES(+)	15-hydroxyicosanoic acid	71.6	Lipids and lipid-like molecules	Fatty Acyls	C20H40O3	0.288538	0.00198895	328.297	M+Na	4.95398	9.053	351.2883;81.0704;67.0548;334.2816;333.2779
	ES(-)	Diglyceryl monooleate	80.7			C24H46O6	0.00570611	0.0020255	430.329	M+FA-H	1.39356	7.40387	59.0139;415.3075;475.3346;413.2920;157.1237
	ES(+)	(+/-)18-HEPE	78.6	Lipids and lipid-like molecules	Fatty Acyls	C20H30O3	0.317887	0.00208473	318.219	M+H-H2O	-2.46186	8.57318	301.2157;255.2102;109.1014;133.1010;147.1167
	ES(-)	Mirificin	85.8	Phenylpropanoids and polyketides	Isoflavonoids	C26H28O13	6.94596	0.00212057	548.152	M+FA-H	3.21188	4.51922	593.1529;353.0676;383.0778;297.0777;473.1093
	ES(+)	Trimethylcolchicinic acid	71.1	Hydrocarbon derivatives	Tropones	C19H21NO5	5.09691	0.00246253	343.141	M+H-2H2O	-2.35855	9.34102	308.1275;161.0595;133.0647;121.0648;293.1036
	ES(+)	Adenine	83.8	Organoheterocyclic compounds	Imidazopyrimidines	C5H5N5	0.249867	0.00260892	135.054	M+H	-1.68799	0.881183	136.0215;136.0616;93.0702;91.0547;109.0109
	ES(+)	14,15-EpETE	74.8	Lipids and lipid-like molecules	Fatty Acyls	C20H30O3	0.439058	0.00295555	318.219	M+H-H2O	-2.47175	9.57692	301.2157;123.1169;109.1014;255.2101;147.1167
	ES(+)	Notopterol	72.6	Lipids and lipid-like molecules	Prenol lipids	C21H22O5	0.276491	0.00305661	354.146	M+H	-3.01851	8.1709	355.0443;355.1550;281.0800;91.0580;153.0546
	ES(+)	linolenic acid	77.2	Lipids and lipid-like molecules	Fatty Acyls	C18H30O2	0.300844	0.00321447	278.224	M+Na	5.9205	6.979	301.0701;301.2158;255.2100;147.1167;133.1010
	ES(+)	13-keto-9Z,11E,15Z-octadecatrienoic acid	81.2	Lipids and lipid-like molecules	Fatty Acyls	C18H28O3	0.352661	0.00324764	292.203	M+H, M+H-2H2O	-2.82346	8.43957	293.2100;275.1998;247.2054;95.0495;57.0705
	ES(+)	Tephrosin	88.6	Phenylpropanoids and polyketides	Isoflavonoids	C23H22O7	2.77306	0.0032576	410.136	M+H-H2O	-2.37253	8.40168	365.1382;393.1340;191.0703;347.0898;149.0234
	ES(+)	Steviol	83.8	Lipids and lipid-like molecules	Prenol lipids	C20H30O3	0.429206	0.00334438	318.219	M+H	-2.41106	7.9631	319.2264;273.2209;255.2103;301.2159;109.1013
	ES(+)	Anhydroicaritin	89	Phenylpropanoids and polyketides	Flavonoids	C21H20O6	0.285684	0.00343156	368.125	M+H	-2.86808	8.79287	369.1329;313.0701;165.0181;55.0185;241.0489
	ES(+)	trans-EKODE-(E)-Ib	86.5	Lipids and lipid-like molecules	Fatty Acyls	C18H30O4	0.278064	0.00358679	310.214	M+H	-2.58168	7.24262	293.2104;67.0548;311.2218;71.0861;275.1999
	ES(+)	Caudatin	77.8	Lipids and lipid-like molecules	Steroids and steroid derivatives	C28H42O7	4.45368	0.00360061	490.293	M+CH3OH+H	-1.55078	9.76122	335.2213;237.1483;225.1118;523.3265;181.1221
	ES(+)	Tectochrysin	76.6	Phenylpropanoids and polyketides	Flavonoids	C16H12O4	0.277699	0.00370451	268.073	M+H, M+CH3OH+H	-2.89449	6.62898	269.0802;226.0620;254.0568;213.0905;198.0672
	ES(+)	3-Oxo-2-(2-entenyl)cyclopentaneoctanoic acid	82.8	Lipids and lipid-like molecules	Fatty Acyls	C18H30O3	0.320233	0.00372653	294.219	M+NH4	-3.01966	9.58965	312.2527;277.2158;57.0706;81.0704;71.0861
	ES(+)	Oleuropein-aglycone	76.9	Lipids and lipid-like molecules	Prenol lipids	C19H22O8	0.00658343	0.00400827	378.131	M+H-2H2O	-2.17463	8.09852	343.1173;327.0864;299.0908;328.0940;313.0695
	ES(+)	Licoagroside B	75.3	Lipids and lipid-like molecules	Saccharolipids	C18H24O12	2.0951	0.00401361	432.126	M+H	-2.08516	4.42263	127.0390;85.0289;103.0393;145.0496;97.0288
	ES(+)	cis-12-Oxophytodienoic acid	86.5	Lipids and lipid-like molecules	Fatty Acyls	C18H28O3	0.30693	0.00401888	292.203	M+H, M+NH4	-2.61959	8.20723	293.2086;121.0648;95.0495;165.1272;81.0704
	ES(+)	18alpha-Glycyrrhetinic acid	80.3	Lipids and lipid-like molecules	Prenol lipids	C30H46O4	0.17881	0.00429454	470.339	M+H	-2.22263	7.87715	95.0859;453.3357;471.3475;107.0858;109.1015
	ES(-)	Petrosaspongiolide m	85.2	Lipids and lipid-like molecules	Prenol lipids	C27H40O6	4.70337	0.00430145	460.282	M+FA-H	0.536313	9.07413	99.0090;505.2802;405.2650;55.0190;117.0197
	ES(+)	Medicarpin	97.6	Phenylpropanoids and polyketides	Isoflavonoids	C16H14O4	0.319059	0.00442516	270.089	M-H	-0.218976	7.67042	254.0587;269.0821;253.0512;225.0560;210.0690
	ES(-)	17,20,21-Trihydroxypregn-4-en-3-one	85.8			C21H32O4	0.496689	0.00460056	348.23	M+FA-H	1.77599	7.00248	393.2300;333.2083;59.0140;96.9607;275.1656
	ES(+)	Lauryl diethanolamide	77.7	Lipids and lipid-like molecules	Fatty Acyls	C16H33NO3	0.445912	0.00492221	287.245	M+H-H2O, M+H	-2.63698	8.4271	95.0859;270.2423;109.1014;81.0704;69.0704
	ES(-)	neoisoliquiritin	71.6	Phenylpropanoids and polyketides	Flavonoids	C21H22O9	0.311116	0.00512612	418.126	M-H	1.98487	4.99853	312.0647;297.0777;163.0042;177.0199;417.1196
	ES(+)	1Alpha-hydroxy-26,27-dimethylvitamin D3	74.5	Lipids and lipid-like molecules	Steroids and steroid derivatives	C29H48O2	0.238558	0.0053504	428.365	M+H	-2.1682	10.6776	429.3721;81.0704;95.0859;69.0707;109.1013
	ES(-)	estradiol alone	70.7	Lipids and lipid-like molecules	Steroids and steroid derivatives	C19H24O4	0.399161	0.00579312	316.167	M+FA-H	2.76636	7.10958	361.1655;317.1768;299.1665;221.1554;241.1240
	ES(+)	(-)-Fustin	80.9	Phenylpropanoids and polyketides	Flavonoids	C15H12O6	0.276018	0.00599633	288.063	M+H-H2O, M+H	-2.73196	4.69893	271.0594;243.0649;215.0699;149.0231;153.0182
	ES(-)	11alpha-hydroxyandrost-4-ene-3,17-dione	72.4	Lipids and lipid-like molecules	Steroids and steroid derivatives	C19H26O3	0.355268	0.00612629	302.188	M+FA-H	3.44033	7.65723	347.1875;285.1868;303.1975;270.1629;329.1771
	ES(+)	Praeruptorin A	89.3	Phenylpropanoids and polyketides	Coumarins and derivatives	C21H22O7	2.20923	0.00656636	386.136	M+NH4, M+Na	-2.30709	9.16468	83.0496;327.1220;55.0549;227.0698;215.0703
	ES(+)	6-Oxocativic acid	71.2	Lipids and lipid-like molecules	Prenol lipids	C20H32O3	0.254856	0.00659658	320.235	M+H-H2O, M+H, M+H-2H2O	-2.70901	9.63793	303.2312;257.2257;95.0859;147.1167;81.0705
	ES(-)	Apo-13-zeaxanthinone	85.1	Lipids and lipid-like molecules	Prenol lipids	C18H26O2	0.129443	0.00693314	274.193	2M+FA-H	3.75846	9.7501	593.3864;275.1653;317.2142;128.5187;109.0660
	ES(+)	3,5,6,7,8,3',4'-Heptamethoxyflavone	80.6	Phenylpropanoids and polyketides	Flavonoids	C22H24O9	6.13013	0.00718947	432.141	M+H	-1.72747	8.07328	433.1486;403.1017;432.3182;385.0911;345.0600
	ES(+)	Dehydroergosterol	74.6	Lipids and lipid-like molecules	Steroids and steroid derivatives	C28H42O	0.225214	0.00773042	394.323	M+H-H2O	-2.96772	13.1811	69.0704;377.3189;83.0858;81.0702;57.0710
	ES(+)	9s,13r-12-Oxophytodienoic Acid	70.8	Lipids and lipid-like molecules	Fatty Acyls	C18H28O3	0.31793	0.00782599	292.203	M+H-2H2O, M+NH4	-2.73626	8.73128	293.2103;275.1999;168.1382;67.0548;81.0704
	ES(-)	Tetranor 12-HETE	80	Lipids and lipid-like molecules	Fatty Acyls	C16H26O3	0.0836276	0.00815756	266.188	M-H2O-H	0.887617	9.12733	247.1706;232.1475;190.1003;205.1237;204.1162
	ES(+)	Alpha-Linolenic acid	80.4	Lipids and lipid-like molecules	Fatty Acyls	C18H30O2	0.326256	0.00860852	278.224	M+NH4	-2.67457	9.4532	279.2313;57.0706;296.2580;81.0704;67.0548
	PM-R vs P-R
	ES(+)	beta-D-Galactopyranosyl-(1->4)-2-amino-2-deoxy-beta-D-glucopyranosyl-(1->6)-D-mannose	74.1	Organic oxygen compounds	Organooxygen compounds	C18H33NO15	275.296	1.77164e-10	503.184	M+H	-2.44655	0.6627	324.1283;306.1178;85.0289;342.1389;504.1920
	ES(+)	Lactosamine	83.9			C12H23NO10	290.172	1.81848e-10	341.132	M+H-H2O	-2.3138	0.6627	324.1282;306.1177;85.0289;145.0494;127.0391
	ES(+)	6-(alpha-D-Glucosaminyl)-1D-myo-inositol	81.1	Organic oxygen compounds	Organooxygen compounds	C12H23NO10	101.215	1.93354e-10	341.132	M+Na, M+K	-3.01275	0.642983	364.1214;244.0789;143.0313;124.0369;274.0893
	ES(+)	Shanzhiside	73.5	Lipids and lipid-like molecules	Prenol lipids	C16H24O11	507036	2.02191e-10	392.131	M+ACN+H	-2.59307	0.745767	434.1660;416.1553;272.1129;81.0341;85.0289
	ES(+)	4-Aminophenylmannoside	77.7	Organic oxygen compounds	Organooxygen compounds	C12H17NO6	38.0879	2.31712e-10	271.105	M+H-H2O	-2.33816	1.02632	254.1017;122.0602;236.0886;146.0600;164.0697
	ES(+)	N-Acetyl-a-neuraminic acid	76.6	Organic oxygen compounds	Organooxygen compounds	C11H19NO9	107.476	2.34829e-10	309.105	M+CH3OH+H	-2.63702	0.65285	324.1283;306.1178;342.1388;288.1075;162.0759
	ES(+)	N-Fructosyl isoleucine	82.7	Organic acids and derivatives	Carboxylic acids and derivatives	C12H23NO7	41.4708	3.73392e-10	293.147	M+H	-2.96334	1.01583	276.1439;258.1333;230.1385;86.0969;87.0445
	ES(+)	Asperuloside	71.3	Organic oxygen compounds	Organooxygen compounds	C18H22O11	230.235	4.03932e-10	414.116	M+H, M+NH4, M+H-H2O, M+H-2H2O	-2.10016	1.01583	432.1499;414.1379;81.0340;97.0287;270.0965
	ES(-)	(+)-Usniacin	70.9	Benzenoids	Benzene and substituted derivatives	C18H16O7	12.8524	4.23407e-10	344.089	M-H	5.99635	7.69755	343.0841;313.0361;328.0601;285.0413;96.9599
	ES(+)	Cornoside	86	Organic oxygen compounds	Organooxygen compounds	C14H20O8	11.139	7.0811e-10	316.115	M+ACN+Na	4.65708	2.1183	380.1336;362.1230;236.0914;111.0443;344.1120
	ES(+)	Phenylglucuronide	77.2	Organic oxygen compounds	Organooxygen compounds	C12H14O7	11.1964	1.11305e-09	270.073	M+H-H2O, M+H, M+H-2H2O	-2.7407	0.774733	253.0700;127.0390;81.0340;109.0286;69.0341
	ES(+)	4-Methylesculetin	81.4	Phenylpropanoids and polyketides	Coumarins and derivatives	C10H8O4	8.62348	1.19897e-09	192.042	M+H	-1.81849	0.774733	193.0487;91.0546;97.0288;81.0340;147.0439
	ES(+)	Arabinofuranosylguanine	73.4	Organic oxygen compounds	Organooxygen compounds	C10H15N5O5	162.476	1.20823e-09	285.107	M+ACN+Na	-0.718894	0.806733	187.0711;349.1248;306.1176;144.0654;169.0604
	ES(+)	Glucose butyrate	80.4	Lipids and lipid-like molecules	Fatty Acyls	C10H18O8	247.932	1.61522e-09	266.1	M+ACN+H	-3.04574	0.6627	308.1333;290.1229;81.0340;272.1125;242.1017
	ES(-)	Isorhamnetin-3-O-glucoside	91.2	Phenylpropanoids and polyketides	Flavonoids	C22H22O12	110.627	2.09773e-09	478.111	M-H	1.35594	5.41257	477.1050;314.0440;271.0251;243.0304;285.0410
	ES(-)	3-Dehydroquinic acid	76.6	Organic acids and derivatives	Hydroxy acids and derivatives	C7H10O6	237.7	2.51735e-09	190.047	2M+Hac-H	2.31992	1.01243	71.0139;323.0995;439.1069;59.0139;113.0246
	ES(+)	Glycyl-Tryptophan	72.2	Organic acids and derivatives	Carboxylic acids and derivatives	C13H15N3O3	9.10621	2.5308e-09	261.111	2M+NH4	3.83841	9.42902	119.0856;215.1065;133.0647;111.0443;83.0497
	ES(+)	Hispidin	73.8	Benzenoids	Phenols	C13H10O5	99.4294	3.21791e-09	246.052	M+ACN+H	-2.53388	6.27847	288.0863;270.0757;208.0603;230.0809;242.0807
	ES(+)	Entecavir	79.7	Nucleosides, nucleotides, and analogues	Nucleoside and nucleotide analogues	C12H15N5O3	136.019	3.25268e-09	277.117	M+H-2H2O, M+H	-7.27034	0.816583	242.1024;81.0340;122.0600;97.0287;242.0740
	ES(-)	Difructose anhydride III	75.5	Organic oxygen compounds	Organooxygen compounds	C12H20O10	21.7491	3.96546e-09	324.105	M-H, 2M-H, M+FA-H	2.3219	0.839417	323.0992;71.0140;59.0139;113.0245;101.0245
	ES(+)	indole-3-acetyl-beta-6-D-glucose	77.1	Organoheterocyclic compounds	Indoles and derivatives	C16H19NO7	5.5257	4.65697e-09	337.116	M+Na	4.24398	5.13432	360.1069;300.0861;282.0756;342.0966;253.0728
	ES(-)	Alpha-Phenylcyclohexylglycolic acid	78.8			C14H18O3	20.1465	4.86184e-09	234.125	M-H	1.52206	7.47162	189.1292;233.1191;59.0140;67.0191;188.8796
	ES(-)	Galactose-beta-1,4-xylose	76.9	Organic oxygen compounds	Organooxygen compounds	C11H20O10	10.5563	5.69683e-09	312.105	M-H2O-H	0.556266	1.01243	59.0139;293.0882;71.0140;89.0245;131.0354
	ES(-)	7-Glucosyl-luteolin	78.9	Phenylpropanoids and polyketides	Flavonoids	C21H20O12	158.403	5.87977e-09	464.095	M-H	1.17167	5.13313	300.0284;463.0890;271.0251;255.0305;243.0304
	ES(-)	Myricetin 3-glucoside	75.7	Phenylpropanoids and polyketides	Flavonoids	C21H20O13	111.486	7.87458e-09	480.09	M-H2O-H, M-H	1.12413	5.13313	461.0736;270.0173;299.0204;241.0147;242.0222
	ES(+)	Lindenenol	74.2	Organoheterocyclic compounds	Naphthofurans	C15H18O2	12.5996	8.41878e-09	230.13	M+H	-2.28622	6.7281	231.1376;231.0648;185.1322;67.0185;213.1271
	ES(+)	Gentiopicroside	84.3	Organic oxygen compounds	Organooxygen compounds	C16H20O9	25824	1.07517e-08	356.11	M+ACN+H	-2.73936	3.87993	398.1461;200.0705;218.0808;380.1343;236.0914
	ES(-)	Cumambrin A	73.2	Lipids and lipid-like molecules	Prenol lipids	C17H22O5	89.9958	1.08172e-08	306.146	M+FA-H	3.22834	4.83993	351.1473;279.1608;221.1187;135.0819;193.1241
	ES(-)	Fenfluramine	72.3	Benzenoids	Benzene and substituted derivatives	C12H16F3N	143.722	1.67472e-08	231.123	2M+FA-H	0.332787	4.0612	447.2250;59.0140;89.0246;71.0140;101.0246
	ES(+)	Atractylenolide III	77.9	Lipids and lipid-like molecules	Prenol lipids	C15H20O3	45.482	1.79143e-08	248.141	M+H-H2O, M+ACN+H, M+H, M+H-2H2O	-2.2317	8.18207	231.1376;163.0751;231.0647;161.0597;175.0750
	ES(+)	1,2,3-Trihydroxybenzene	78.7	Benzenoids	Phenols	C6H6O3	11.611	2.67587e-08	126.031	M+H, M+ACN+H, M+H-H2O	-1.04741	2.53817	109.0286;81.0339;127.0390;53.0392;71.0498
	ES(-)	Pechueloic Acid	93	Lipids and lipid-like molecules	Prenol lipids	C15H20O3	6.29864	2.91161e-08	248.141	M-H	0.921218	7.99165	247.1346;203.1448;83.0505;187.1135;95.0504
	ES(-)	Syringic acid	77.7	Benzenoids	Benzene and substituted derivatives	C9H10O5	3.40659	2.95517e-08	198.052	M-H	2.4619	4.77407	182.0226;123.0089;197.0461;166.9990;121.0297
	ES(+)	Scoparone	87	Phenylpropanoids and polyketides	Coumarins and derivatives	C11H10O4	10.5664	3.33452e-08	206.057	M+H	-2.16263	6.13317	207.0649;151.0752;191.0337;179.0701;192.0414
	ES(-)	Cichorioside K	75.6	Organic oxygen compounds	Organooxygen compounds	C21H26O10	5.95139	3.772e-08	438.152	M-H	2.02811	4.85362	275.0925;231.0668;203.0719;188.0486;201.0564
	ES(+)	Quercetin	97.7	Phenylpropanoids and polyketides	Flavonoids	C15H10O7	8.84598	3.91297e-08	302.042	M+H	-2.80018	5.1219	303.0495;229.0494;153.0181;137.0233;257.0441
	ES(+)	1-O-Feruloyl-beta-D-glucose	78.5	Phenylpropanoids and polyketides	Cinnamic acids and derivatives	C16H20O9	4.07659	4.65356e-08	356.11	M+ACN+H	-2.50459	1.50615	200.0703;218.0809;398.1453;172.0755;380.1345
	ES(+)	4-Methylumbelliferyl a-D-glucopyranoside	75.2	Phenylpropanoids and polyketides	Coumarins and derivatives	C16H18O8	14.1724	4.72114e-08	338.1	M+Na	4.22992	5.25367	121.0285;269.0804;343.0807;221.0442;267.0645
	ES(+)	Isolactarorufin	80.6	Lipids and lipid-like molecules	Prenol lipids	C15H22O4	4.37425	4.72695e-08	266.151	M+H	-3.11081	5.57758	267.1586;185.1322;231.1376;249.1483;157.1010
	ES(+)	7-Hydroxytrichodermol	81	Lipids and lipid-like molecules	Prenol lipids	C15H22O4	4.90093	7.38359e-08	266.151	M+H	-2.65569	5.91585	249.1482;231.1377;173.0959;213.1271;145.1011
	ES(-)	Eucannabinolide	74.8	Lipids and lipid-like molecules	Prenol lipids	C22H28O8	23.7582	7.90126e-08	420.178	M+Na-2H	-1.1252	4.50528	381.1314;59.0139;80.9653;203.0684;71.0141
	ES(+)	Flavokawain C	82.2	Phenylpropanoids and polyketides	Linear 1,3-diarylpropanoids	C17H16O5	3.30948	1.08014e-07	300.099	M+H	-2.8521	6.1932	181.0492;301.1064;147.0439;166.0260;184.0362
	ES(-)	14-Deoxyandrographolide	80.8	Lipids and lipid-like molecules	Prenol lipids	C20H30O4	7.81081	1.22451e-07	334.214	M+FA-H	2.8163	7.39067	379.2138;333.2081;351.2187;59.0141;315.1989
	ES(-)	Scopoletin	96.2	Phenylpropanoids and polyketides	Coumarins and derivatives	C10H8O4	6.19824	2.95949e-07	192.042	M-H	2.41637	5.43975	176.0121;191.0356;59.0139;148.0170;104.0270
	ES(+)	Gentisyl alcohol	77.4	Benzenoids	Phenols	C7H8O3	2.96968	2.97059e-07	140.047	M+H	-2.16116	4.03365	123.0441;81.0340;117.9699;95.0495;141.0546
	ES(-)	Hydroxytyrosol 4'-O-glucoside	79.1	Organic oxygen compounds	Organooxygen compounds	C14H20O8	9.22375	3.85112e-07	316.115	M+FA-H	2.41482	1.70453	59.0139;123.0090;138.0326;301.0945;89.0245
	ES(+)	4-Aminocatechol	78	Benzenoids	Phenols	C6H7NO2	7.3746	5.41263e-07	125.047	M+H-H2O, M+H	-0.606986	0.827783	108.0446;53.0393;81.0340;80.0500;55.0186
	ES(+)	2-Aminomuconate 6-semialdehyde	71.8	Organic acids and derivatives	Carboxylic acids and derivatives	C6H7NO3	2.94628	6.194e-07	141.042	M+H	-1.7982	1.38217	124.0394;125.0234;118.9675;96.0448;142.0499
	ES(-)	Sucrose	83.3	Organic oxygen compounds	Organooxygen compounds	C12H22O11	2.38056	6.28785e-07	342.116	M+Cl	2.77885	0.85165	377.0868;161.0465;179.0560;89.0244;101.0245
	ES(+)	Asp Phe Thr	70.9	Organic acids and derivatives	Carboxylic acids and derivatives	C17H23N3O7	2.62533	7.35041e-07	381.153	M+H	-2.43548	3.86857	382.1604;179.0701;364.1501;115.0544;178.0857
	ES(-)	Phloridzin	85.4	Phenylpropanoids and polyketides	Flavonoids	C21H24O10	2807.63	7.75633e-07	436.136	M-H	2.74944	5.7881	273.0771;229.0512;211.0407;201.0566;243.0305
	ES(-)	Lobetyolin	82.8	Lipids and lipid-like molecules	Fatty Acyls	C20H28O8	217.979	8.44422e-07	396.178	M+Na-2H	-0.379467	4.08767	195.0782;125.0359;357.1311;255.0992;417.1548
	ES(+)	[(2R,3S,4R,5R)-3,4,5,6-Tetrahydroxy-1-oxohexan-2-yl] 3-hydroxybutanoate	74.9	Organic oxygen compounds	Organooxygen compounds	C10H18O8	2.62472	8.55395e-07	266.1	M+ACN+Na	-3.45591	0.65285	330.1154;210.0735;240.0842;143.0314;168.0632
	ES(-)	Oxypaeoniflorin	91.8	Lipids and lipid-like molecules	Prenol lipids	C23H28O12	150.183	9.10529e-07	496.158	M-H	0.807554	4.30515	495.1511;137.0248;93.0348;165.0563;59.0140
	ES(-)	Cyproteron	76.6	Lipids and lipid-like molecules	Steroids and steroid derivatives	C22H27ClO3	44.22	1.04366e-06	374.164	M-H	-4.05934	9.0203	315.1979;373.1570;59.0139;61.9887;297.1873
	ES(-)	Chrysophanol 8-O-Beta-D-glucoside	88.4	Benzenoids	Anthracenes	C21H20O9	7.95115	1.2356e-06	416.11	M-H	2.13623	6.28155	253.0511;152.0721;225.0564;59.0139;277.0510
	ES(-)	Quadrone	77.5	Lipids and lipid-like molecules	Prenol lipids	C15H20O3	87.8167	1.3117e-06	248.141	M-H2O-H, M-H, M+Cl	0.877241	8.19047	203.1447;247.1342;187.1133;83.0505;229.1232
	ES(-)	Glucose 3-hydroxybutyrate	76.1	Organic oxygen compounds	Organooxygen compounds	C10H18O8	4.68022	1.48542e-06	266.1	2M-H	-0.227205	1.3419	71.0140;369.1418;531.1927;89.0247;113.0246
	ES(+)	cis-1,2-Dihydroxy-1,2-dihydro-8-carboxynaphthalene	77.1	Benzenoids	Naphthalenes	C11H10O4	5.2246	1.52064e-06	206.057	M+H	-2.30722	5.79538	207.0649;161.0595;189.0543;109.0286;125.0234
	ES(+)	Dehydromonocrotaline	73.3	Organoheterocyclic compounds	Pyrrolizines	C16H21NO6	2.46366	3.80803e-06	323.136	M+H	-2.11635	4.3872	324.1441;115.0392;120.0809;150.0913;222.1122
	ES(-)	Maleic acid	79.8	Organic acids and derivatives	Carboxylic acids and derivatives	C4H4O4	11.7387	5.06689e-06	116.01	M-H	0.925439	1.02318	114.9343;71.0140;115.0037;97.9316;71.0504
	ES(+)	Chlorogenic acid	78.8	Organic oxygen compounds	Organooxygen compounds	C16H18O9	2.09757	5.58529e-06	354.095	M+ACN+H	-2.41116	4.2927	396.1256;111.0443;378.1174;188.0701;83.0497
	ES(-)	Lysionotin	80.4	Phenylpropanoids and polyketides	Flavonoids	C18H16O7	2.77362	6.51145e-06	344.089	M-H	6.66031	6.12105	343.0836;328.0600;313.0360;298.0129;79.9574
	ES(+)	Hyperoside	97.5	Phenylpropanoids and polyketides	Flavonoids	C21H20O12	2.39182	8.95798e-06	464.095	M+H	-2.1295	5.1219	303.0495;85.0289;61.0291;229.0493;97.0287
	ES(+)	4-methylumbelliferyl-N-acetylglucosaminide	82.6	Phenylpropanoids and polyketides	Coumarins and derivatives	C18H21NO8	3.43853	1.06174e-05	379.126	M+H-2H2O	-1.94177	5.81913	344.1124;326.1020;280.0961;252.1013;238.0859
	ES(+)	Syringaldehyde	94.8	Benzenoids	Phenols	C9H10O4	2.83013	1.23697e-05	182.057	M-H	2.6165	5.3988	166.0276;151.0040;181.0512;59.0139;123.0091
	ES(+)	Sequiterpene Lactone 326	90.4	Lipids and lipid-like molecules	Prenol lipids	C15H20O4	3.71859	2.30996e-05	264.136	M+H	-2.73757	6.02357	265.1431;247.1313;229.1213;183.1167;201.1261
	ES(-)	Dodecylbenzenesulfonic acid	82.9	Benzenoids	Benzene and substituted derivatives	C18H30O3S	0.333719	2.49516e-05	326.191	M-H, 2M-H	1.84611	12.327	325.1855;183.0127;197.0286;184.0191;170.0049
	ES(-)	Eupatilin	79.7	Phenylpropanoids and polyketides	Flavonoids	C18H16O7	3.08616	2.92066e-05	344.089	M-H	6.91737	7.07007	343.0837;298.0127;313.0359;328.0594;219.1396
	ES(+)	Catalpol	89	Organic oxygen compounds	Organooxygen compounds	C15H22O10	2.45917	2.93535e-05	362.121	M+ACN+H	-2.36667	3.87993	386.1441;266.1019;404.1552;81.0340;120.0446
	ES(+)	Oleuropein-aglycone	76.9	Lipids and lipid-like molecules	Prenol lipids	C19H22O8	0.0419778	3.08317e-05	378.131	M+H-2H2O	-2.17463	8.09852	343.1173;327.0864;299.0908;328.0940;313.0695
	ES(-)	gibberellin A34-catabolite	70.8	Lipids and lipid-like molecules	Prenol lipids	C19H22O6	43.6335	3.2298e-05	346.141	M+FA-H	2.61877	6.13477	391.1402;317.1406;271.1342;243.1396;289.1459
	ES(+)	Glucoside,6-dimethoxyphenyl, D	72.2	Organic oxygen compounds	Organooxygen compounds	C17H24O9	2.08562	3.56931e-05	372.141	M+Na	4.66564	4.85645	233.0805;215.0700;187.0752;85.0289;191.0699
	ES(+)	Linolenic acid ethyl ester	73.8	Lipids and lipid-like molecules	Fatty Acyls	C20H34O2	0.260965	3.90374e-05	306.255	M+NH4	-2.71856	10.0249	307.2623;81.0703;95.0859;324.2891;67.0548
	ES(+)	Apo-12'-zeaxanthinal	75.1	Lipids and lipid-like molecules	Prenol lipids	C25H34O2	0.387329	5.02625e-05	366.255	M+H	-2.59457	10.7486	367.2629;95.0859;81.0703;107.0861;93.0704
	ES(+)	MG(0:0/20:4(6E,8Z,11Z,14Z)+=O(5)/0:0)	72.6	Lipids and lipid-like molecules	Endocannabinoids	C23H36O5	0.387329	5.02625e-05	392.256	M+H-2H2O	-2.38931	11.1407	357.2418;269.1894;273.1472;297.1838;69.0704
	ES(+)	Tezacitabine	79.9	Organoheterocyclic compounds	Diazines	C10H12FN3O4	0.387329	5.02625e-05	257.081	2M+H	-0.64064	4.7464	239.0699;497.1589;515.1697;211.0751;479.1486
	ES(+)	Kutkoside	87.9	Phenylpropanoids and polyketides	Tannins	C23H28O13	0.387329	5.02625e-05	512.152	M+H-2H2O	-1.93216	5.84227	273.0753;231.0649;81.0340;69.0341;213.0541
	ES(+)	Ricinoleic acid	78.3	Lipids and lipid-like molecules	Fatty Acyls	C18H34O3	0.146078	5.03204e-05	298.25	M+H	-2.65407	10.2343	299.1985;299.2578;69.0705;57.0705;95.0859
	ES(-)	Magnolol	87.8	Benzenoids	Benzene and substituted derivatives	C18H18O2	8.61198	6.46951e-05	266.13	M-H	0.463474	9.00717	265.1237;247.1133;245.0976;96.9601;59.0138
	ES(+)	2'-O-Methyladenosine	76	Nucleosides, nucleotides, and analogues	Purine nucleosides	C11H15N5O4	4.70012	6.51312e-05	281.112	M+H	-2.67045	2.68312	136.0617;282.1196;69.0340;268.9778;69.0705
	ES(-)	gibberellin A8-catabolite	77.3	Lipids and lipid-like molecules	Prenol lipids	C19H22O7	47.1823	6.57803e-05	362.136	M+FA-H	3.27624	5.58683	407.1375;363.1457;317.1421;59.0139;361.1291
	ES(+)	3,4-Dihydroxyphenylethanol-4-diglucoside	85.3	Organic oxygen compounds	Organooxygen compounds	C20H30O13	2.02374	8.34843e-05	478.168	M+ACN+Na	2.71359	3.98595	362.1230;236.0914;218.0809;200.0704;380.1337
	ES(+)	Gibberellin A85	70	Lipids and lipid-like molecules	Prenol lipids	C19H24O7	0.353532	8.63477e-05	364.152	M+Na	3.47051	8.78117	387.1431;357.0962;341.1014;178.0620;372.1200
	ES(+)	Hexadecanedioic acid	70.7	Lipids and lipid-like molecules	Fatty Acyls	C16H30O4	0.327159	8.724e-05	286.214	M+H	-2.61037	7.86485	113.0599;287.1988;251.2007;287.0856;95.0860
	ES(-)	Aesculin	87.5	Phenylpropanoids and polyketides	Coumarins and derivatives	C15H16O9	4.00858	8.817e-05	340.079	M-H	3.41909	4.11522	177.0200;339.0728;133.0297;87.0090;59.0140
	ES(+)	Kumatakenin	76.2	Phenylpropanoids and polyketides	Flavonoids	C17H14O6	0.294729	0.000102575	314.078	M+H	-2.69151	8.69547	315.0857;300.0623;271.0598;257.0441;269.1900
	ES(+)	Polidocanol	70.7	Organic oxygen compounds	Organooxygen compounds	C30H62O10	0.427536	0.000111412	582.434	M+NH4	-1.76459	10.5311	89.0602;133.0858;57.0705;71.0861;583.4419
	ES(+)	Tephrosin	88.6	Phenylpropanoids and polyketides	Isoflavonoids	C23H22O7	5.64031	0.000111588	410.136	M+H-H2O	-2.37253	8.40168	365.1382;393.1340;191.0703;347.0898;149.0234
	ES(+)	loganate	71.1	Lipids and lipid-like molecules	Prenol lipids	C16H23O10-	2.7155	0.000112554	231.174	M+CH3OH+H	4.42804	5.08442	236.0914;362.1229;120.0445;408.1649;95.0495
	ES(+)	2-Mercaptobenzothiazole	71.2	Organoheterocyclic compounds	Benzothiazoles	C7H5NS2	0.239001	0.00013902	166.986	M+H	-1.95553	6.73978	167.9933;135.0136;124.0216;92.0498;136.0215
	ES(+)	4-oxo-Retinoic acid	81	Lipids and lipid-like molecules	Prenol lipids	C20H26O3	24.1197	0.000144266	314.188	M+H-H2O, M+NH4	-2.31275	7.20882	297.1845;145.1010;195.1165;251.1794;236.1552
	ES(+)	Deoxyphomalone	74.7	Organic oxygen compounds	Organooxygen compounds	C13H18O4	0.270949	0.000149902	238.12	M+H	-2.68207	8.81728	221.1169;193.1222;57.0706;137.0596;239.1264
	ES(+)	Cyclohexanamine	92.9	Organic nitrogen compounds	Organonitrogen compounds	C6H13N	0.409542	0.000152608	99.1042	M+H	2.61494	9.39018	100.0760;83.0860;55.0549;100.1123;60.0451
	ES(+)	Crocin 5	83.1	Lipids and lipid-like molecules	Fatty Acyls	C22H26O9	2.39157	0.000170119	434.157	M+H	-1.89026	5.74902	417.1541;167.0701;181.0494;233.0805;107.0497
	ES(+)	N-Cyclohexyl-2-benzothiazol-amine	88.8	Organoheterocyclic compounds	Benzothiazoles	C13H16N2S	0.387101	0.000170991	232.103	M+H	-2.20194	8.28063	233.1103;151.0322;55.0549;83.0860;91.0546
	ES(+)	alantolactone	84.4	Lipids and lipid-like molecules	Prenol lipids	C15H20O2	15.758	0.000178355	232.146	M+H, M+ACN+H, M+H-H2O	-2.30195	9.06548	233.1532;187.1479;151.0752;215.1429;177.0908
	ES(+)	Pridinol	72.1	Benzenoids	Benzene and substituted derivatives	C20H25NO	0.400703	0.000199273	295.193	M+H	-2.70146	11.3524	240.1377;57.0706;296.2018;180.9801;239.1298
	ES(+)	13,16,19-Docosatrienoic acid	71.4	Lipids and lipid-like molecules	Fatty Acyls	C22H38O2	0.162933	0.00020319	334.287	M+NH4	-3.14785	11.2909	81.0704;67.0548;95.0858;121.1009;55.0551
	ES(-)	Pelubiprofen	74.4	Phenylpropanoids and polyketides	Phenylpropanoic acids	C16H18O3	11.8774	0.000216515	258.125	M+FA-H	2.29767	7.20265	303.1248;259.1343;241.1239;59.0139;150.0327
	ES(+)	Monoethyl phthalate	90.7	Benzenoids	Benzene and substituted derivatives	C10H10O4	0.409207	0.000218986	194.057	M+H-H2O	-1.9383	8.02563	149.0231;88.0220;121.0286;121.1013;107.0858
	ES(+)	Benzophenone	81	Benzenoids	Benzene and substituted derivatives	C13H10O	0.372317	0.000284156	182.073	M+H	-1.66218	8.46353	105.0337;183.0804;95.0495;53.0393;118.9674
	ES(-)	Medicagenic acid	91	Lipids and lipid-like molecules	Prenol lipids	C30H46O6	3.73747	0.000289183	502.329	M-H	0.076724	8.25848	501.3224;483.3127;437.3075;439.3236;425.3073
	ES(+)	Diethyl phthalate	81.5	Benzenoids	Benzene and substituted derivatives	C12H14O4	0.414209	0.000308796	222.089	M+H	-2.40559	8.02563	149.0232;177.0544;93.0702;58.0658;223.0607
	ES(+)	Isolicopyranocoumarin	71	Phenylpropanoids and polyketides	Isoflavonoids	C21H20O7	0.0940163	0.000337378	384.12	M+H	-2.52276	7.59637	385.1277;313.0699;367.1170;298.0469;337.0700
	ES(-)	Vellein	77.3	Phenylpropanoids and polyketides	Coumarins and derivatives	C20H24O8	2.40226	0.000346418	392.147	M-H2O-H	3.74424	5.81435	373.1303;313.1089;298.0854;59.0139;343.1212
	ES(+)	Carpachromene	74.2	Phenylpropanoids and polyketides	Flavonoids	C20H16O5	0.059875	0.000439669	336.099	M+H	-2.87176	7.14775	337.1063;307.0596;321.0752;319.0959;322.0823
	ES(+)	3-Oxo-2-(2-entenyl)cyclopentaneoctanoic acid	82.8	Lipids and lipid-like molecules	Fatty Acyls	C18H30O3	0.253232	0.000505235	294.219	M+NH4	-3.01966	9.58965	312.2527;277.2158;57.0706;81.0704;71.0861
	ES(+)	Buddledin A	71.6	Lipids and lipid-like molecules	Prenol lipids	C17H24O3	0.4179	0.000532076	276.172	M+H	-2.47315	9.67605	277.1790;235.1689;57.0706;179.1063;219.1371
	ES(+)	Farnesyl acetone	77.8	Lipids and lipid-like molecules	Prenol lipids	C18H30O	0.220979	0.000540284	262.229	M+H, M+NH4, M+H-H2O	-3.22469	10.5438	263.2365;81.0704;95.0859;67.0549;109.1014
	ES(+)	Galaxolidone	95.6	Organoheterocyclic compounds	Benzopyrans	C18H24O2	0.272623	0.000540463	272.177	M+H	-2.85652	9.9732	273.1849;255.1741;240.1508;225.1269;157.1007
	ES(+)	2-Isopropylthioxanthone	86.6	Organoheterocyclic compounds	Thiochromenes	C16H14OS	0.260741	0.000543928	254.076	M+H	-2.50445	10.365	213.0365;255.0838;254.2482;69.0704;55.0550
	ES(-)	Tuberosin	76.4	Phenylpropanoids and polyketides	Isoflavonoids	C20H18O5	0.168016	0.000609446	338.115	M+FA-H	2.27771	7.7364	383.1159;368.0913;296.0333;309.0412;281.0478
	ES(-)	Petrosaspongiolide m	85.2	Lipids and lipid-like molecules	Prenol lipids	C27H40O6	11.2815	0.000648089	460.282	M+FA-H	0.536313	9.07413	99.0090;505.2802;405.2650;55.0190;117.0197
	ES(+)	Cocamidoprpyl Betaine	84.1			C19H38N2O3	0.341045	0.000660373	342.288	M+H	-2.51994	7.3532	240.2318;57.0705;95.0858;343.1176;71.0860
	ES(+)	Hexa(methoxymethyl)melamine	86	Organic nitrogen compounds	Organonitrogen compounds	C15H30N6O6	0.212774	0.000773877	390.222	M+H, M+Na	-2.45403	6.91777	177.0881;149.0232;207.0986;283.1508;71.0862
	ES(-)	Phytolaccatoxin	87.9	Lipids and lipid-like molecules	Prenol lipids	C30H46O7	3.79126	0.000859217	518.324	M-H	1.03013	6.94918	517.3181;442.2725;101.0608;59.0139;516.3098
	ES(+)	Phenylalanyl-prolyl-arginine	74.8	Organic acids and derivatives	Carboxylic acids and derivatives	C20H30N6O4	2.00111	0.000888578	418.232	M+ACN+H	4.0344	8.36668	119.0856;135.0803;415.2108;107.0857;69.0340
	ES(+)	Gibberellin A30	74.9	Lipids and lipid-like molecules	Prenol lipids	C19H22O6	0.12442	0.000924065	346.141	M+Na	4.40656	6.93028	369.1330;297.0749;351.1220;321.0752;336.0984
	ES(+)	Hirsutic acid C	71.6	Lipids and lipid-like molecules	Prenol lipids	C15H20O4	2.03948	0.000954041	264.136	M+H, M+NH4	-3.56171	7.02722	219.1377;95.0858;247.1323;173.1321;201.1271
	ES(+)	3-(a-Naphthoxy)lactic acid	83.5			C13H12O4	3.96128	0.00102104	232.073	M+H	-2.2638	5.61522	215.0700;233.0805;187.0751;191.0701;200.0465
	ES(-)	Heptadecanone	84.7	Organic oxygen compounds	Organooxygen compounds	C17H34O	0.303041	0.00104787	254.26	M+FA-H	1.48251	10.5229	299.2597;253.2535;197.1911;85.0661;181.0764
	ES(+)	Gibberellin A12	84.1	Lipids and lipid-like molecules	Prenol lipids	C20H28O4	5.27984	0.00114132	332.198	M+H	-2.63949	7.40105	333.2053;287.2000;315.1948;109.1013;269.1892
	ES(-)	11alpha-hydroxyandrost-4-ene-3,17-dione	72.4	Lipids and lipid-like molecules	Steroids and steroid derivatives	C19H26O3	4.17521	0.00114599	302.188	M+FA-H	3.44033	7.65723	347.1875;285.1868;303.1975;270.1629;329.1771
	ES(-)	Periplogenin	78.5	Lipids and lipid-like molecules	Steroids and steroid derivatives	C23H34O5	17.1549	0.00129303	390.24	M-H	-3.68639	8.91495	307.2286;389.2300;59.0140;389.1475;221.0827
	ES(+)	Dinklagin B	70.2	Phenylpropanoids and polyketides	Flavonoids	C20H18O6	0.124328	0.00136601	354.11	M+H	-2.86804	6.24312	283.0596;355.1161;91.0578;355.0691;337.1071
	ES(+)	17,18-DiHETE	88.8	Lipids and lipid-like molecules	Fatty Acyls	C20H32O4	9.30001	0.00145799	336.23	M+H-H2O, M+H	-3.12937	8.58492	301.2155;319.2246;273.2206;161.1322;81.0704
	ES(+)	Amphetamine	75.5	Benzenoids	Benzene and substituted derivatives	C9H13N	0.433081	0.0014693	135.104	M+H	-1.88403	14.8066	136.0214;91.0546;136.1119;136.0608;109.0112
	ES(-)	11-Ketotestosterone	72	Lipids and lipid-like molecules	Steroids and steroid derivatives	C19H26O3	5.44194	0.00149552	302.188	M+FA-H	3.19487	7.08275	347.1880;303.1969;285.1873;329.1768;59.0139
	ES(-)	estradiol alone	70.7	Lipids and lipid-like molecules	Steroids and steroid derivatives	C19H24O4	3.33334	0.00190637	316.167	M+FA-H	2.76636	7.10958	361.1655;317.1768;299.1665;221.1554;241.1240
	ES(+)	PC(16:0/0:0)[U] / PC(16:0/0:0)[rac]	82.1			C24H50NO7P	0.175904	0.00210427	495.332	M+H	-2.07893	9.19115	184.0730;104.1072;496.3392;86.0968;124.9997
	ES(+)	Bolandiol	72.4	Lipids and lipid-like molecules	Steroids and steroid derivatives	C18H28O2	0.392426	0.002158	276.208	M+CH3OH+H	-2.76699	8.4271	309.2421;277.2159;67.0549;81.0704;55.0549
	ES(-)	Dipteryxin	82	Phenylpropanoids and polyketides	Isoflavonoids	C17H14O6	0.204884	0.0025107	314.078	M-H	0.961609	6.8701	313.0724;298.0490;255.0302;283.0254;227.0356
	ES(-)	[1-(3,5-dihydroxyphenyl)-12-hydroxytridecan-2-yl] acetate	84	Lipids and lipid-like molecules	Fatty Acyls	C21H34O5	4.32645	0.00255803	366.24	M-H2O-H, M+Na-2H	2.43225	9.38198	305.2130;387.2153;59.0147;261.2233;387.2029
	ES(+)	Resolvin E3	82.6	Lipids and lipid-like molecules	Fatty Acyls	C20H30O4	9.88549	0.00298684	334.214	M+H-H2O	-2.20133	6.24312	317.2107;271.2044;149.0959;299.2000;175.1115
	ES(-)	Icariside F2	70.5	Organic oxygen compounds	Organooxygen compounds	C18H26O10	2.07519	0.00324508	402.152	M-H	2.17391	4.50528	401.1462;59.0139;71.0140;269.1030;101.0247
	ES(-)	Myrsinoic acid B	75.4	Organoheterocyclic compounds	Coumarans	C22H30O4	12.1686	0.00327218	358.214	M+Cl	-4.28755	8.59252	357.2058;393.1779;335.2236;311.2245;333.2052
	ES(-)	Miserotoxin	83.4	Organic oxygen compounds	Organooxygen compounds	C9H17NO8	0.439456	0.00362873	267.095	M-H	0.273608	0.764917	104.0354;161.0460;73.0296;86.0248;266.0882
	ES(+)	Caudatin	77.8	Lipids and lipid-like molecules	Steroids and steroid derivatives	C28H42O7	4.45277	0.00368926	490.293	M+CH3OH+H	-1.55078	9.76122	335.2213;237.1483;225.1118;523.3265;181.1221
	ES(+)	Obtusifolin	86.5	Benzenoids	Anthracenes	C16H12O5	0.131746	0.00389416	284.068	M+H	-2.59729	6.2177	285.0752;270.0517;253.0491;225.0543;137.0232
	ES(+)	Carbendazim	76	Organoheterocyclic compounds	Benzimidazoles	C9H9N3O2	0.294219	0.0039058	191.069	M+H	-1.74642	4.51713	160.0503;192.0765;150.9686;132.9582;114.0916
	ES(+)	Thymol	70.2	Lipids and lipid-like molecules	Prenol lipids	C10H14O	0.229639	0.00392558	150.104	M+NH4	-2.21917	8.37858	109.1013;67.0548;133.1010;168.1377;151.1114
	ES(+)	5Z-7-Oxozeaenol	78.7	Phenylpropanoids and polyketides	Macrolides and analogues	C19H22O7	0.126463	0.00393208	362.136	M+Na	3.90568	5.8546	385.1275;313.0699;325.1066;298.0467;310.0825
	ES(+)	Aglycone C	77.7	Benzenoids	Naphthacenes	C21H20O8	0.0464793	0.003939	400.115	M+H-2H2O	-2.70341	9.37798	365.1015;333.0753;318.0520;335.0546;315.0649
	ES(-)	Marinobufagenin	78.9	Lipids and lipid-like molecules	Steroids and steroid derivatives	C24H32O5	2.84666	0.00397308	400.224	M+FA-H	2.40922	6.54895	445.2195;121.0298;383.2241;253.0726;401.2351
	ES(+)	Phthalic acid	99.1	Benzenoids	Benzene and substituted derivatives	C8H6O4	0.246733	0.00403825	166.026	M+H	-2.12608	13.4734	149.0231;121.0286;69.0704;83.0608;65.0392
	ES(+)	Meranzin hydrate	85.6	Phenylpropanoids and polyketides	Coumarins and derivatives	C15H18O5	0.0686705	0.00410227	278.115	M+H-H2O, M+Na, M+NH4, M+H-2H2O	-2.3875	5.98683	189.0544;131.0490;261.1093;243.1008;159.0439
	ES(+)	Arctiol	73.1	Lipids and lipid-like molecules	Prenol lipids	C16H28O	0.199379	0.00410977	236.213	M+NH4	-2.75543	10.2733	254.2474;69.0705;83.0860;57.0706;55.0549
	ES(+)	testolic acid	71.2	Lipids and lipid-like molecules	Steroids and steroid derivatives	C19H28O4	3.39463	0.00414027	320.198	M+H-2H2O, M+H	-2.46995	8.53765	321.2054;303.1949;257.1896;173.1323;95.0860
	ES(-)	3-keto-Digoxigenin	75.7	Lipids and lipid-like molecules	Steroids and steroid derivatives	C23H32O5	11.9726	0.00439831	388.224	M+FA-H	-1.84736	6.24095	351.2188;433.2227;275.1655;59.0139;333.2096
	ES(+)	Dioctyl Phthalate	95.5	Benzenoids	Benzene and substituted derivatives	C24H38O4	0.250542	0.00444365	390.276	M+H, M+Na	-2.78355	13.4734	149.0232;71.0862;167.0338;57.0705;121.0287
	ES(+)	Indigo	93.2	Organoheterocyclic compounds	Indoles and derivatives	C16H10O2N2	0.076364	0.00455613	262.074	M+H	-2.45903	8.06153	263.0810;235.0862;219.0913;262.0734;132.0441
	ES(+)	Sudan III	75.2	Organoheterocyclic compounds	Azobenzenes	C22H16N4O	0.162563	0.00461344	352.132	M+H	-6.51943	7.9879	353.1393;297.0752;282.0520;265.0490;237.0544
	ES(-)	2-[(1S,2S,4aR,8aS)-1-hydroxy-4a-methyl-8-methylidene-1,2,3,4,5,6,7,8a-octahydronaphthalen-2-yl]prop-2-enoic acid	85.9	Lipids and lipid-like molecules	Prenol lipids	C15H22O3	0.4868	0.00471816	250.156	M-H	1.14095	8.4852	249.1503;205.1602;79.9574;59.0138;56.3910
	ES(-)	Pectolinarigenin	89.2	Phenylpropanoids and polyketides	Flavonoids	C17H14O6	0.279378	0.00491271	314.078	M-H	0.55072	6.41597	283.0252;313.0724;255.0301;298.0486;227.0355
	ES(+)	prejadomycin	84.7	Benzenoids	Phenanthrenes and derivatives	C19H16O5	0.237454	0.00517243	324.099	M+H	-2.35058	7.28002	307.0959;137.0232;173.0594;283.0960;145.0646
	ES(-)	24,24-Difluoro-1alpha,25-dihydroxyvitamin D3	74.6	Lipids and lipid-like molecules	Steroids and steroid derivatives	C27H42F2O3	0.324488	0.00533772	452.31	M+Na-2H	-3.31414	13.8218	473.2835;205.1595;457.2526;78.9593;472.2801
	ES(+)	Clareolide	72.2	Organoheterocyclic compounds	Naphthofurans	C16H26O2	0.350204	0.00534804	250.193	M+NH4	-2.83948	8.43957	81.0704;95.0859;67.0549;251.2003;109.1014
	ES(+)	Ethyltestosterone	75	Lipids and lipid-like molecules	Steroids and steroid derivatives	C21H32O2	0.303336	0.00551947	316.24	M+CH3OH+H	-2.86997	9.77472	349.2727;331.2618;81.0703;95.0858;95.0495
	ES(-)	5-(4-acetyloxy-3-hydroxy-2,5,5,8a-tetramethyl-3,4,4a,6,7,8-hexahydronaphthalen-1-yl)-3-methylpentanoic acid	85.1	Lipids and lipid-like molecules	Prenol lipids	C22H36O5	8.32786	0.00561505	380.256	M+Na-2H	3.11974	9.64178	319.2291;401.2318;400.2214;61.9885;59.0140
	ES(-)	Tetranor 12-HETE	80	Lipids and lipid-like molecules	Fatty Acyls	C16H26O3	0.0775588	0.00604133	266.188	M-H2O-H	0.887617	9.12733	247.1706;232.1475;190.1003;205.1237;204.1162
	ES(-)	6-Gingerol	81.3	Benzenoids	Phenols	C17H26O4	0.159042	0.00652405	294.183	M-H, 2M-H, M+Cl	0.480377	7.93908	221.1550;236.1058;220.1473;293.1767;71.0139
	ES(+)	Deoxykhivorin	72.2	Organoheterocyclic compounds	Naphthopyrans	C32H42O9	0.185851	0.00659717	570.282	M+Na	4.26939	12.0888	593.2749;533.2543;460.2252;445.1983;431.1769
	ES(+)	Cumoestrol	85.4	Phenylpropanoids and polyketides	Isoflavonoids	C15H8O5	0.0589757	0.00700746	268.037	M+H	-2.99085	6.73978	269.0434;241.0493;197.0596;213.0543;225.0540
	ES(-)	Icaritin	91.2	Phenylpropanoids and polyketides	Flavonoids	C21H20O6	0.202957	0.00808842	368.125	M-H	3.14694	8.44583	367.1200;309.0411;352.0964;297.0413;59.0140
	ES(+)	Bavachin	70.3	Phenylpropanoids and polyketides	Flavonoids	C20H20O4	0.0984589	0.00851095	324.136	M+H	-2.428	7.82727	325.1429;137.0233;269.0804;227.0700;199.0751
	ES(+)	Hydrocortisone	70.1	Lipids and lipid-like molecules	Steroids and steroid derivatives	C21H30O5	0.119209	0.00861067	362.209	M+H	5.85781	9.65038	73.0290;105.0007;57.0706;71.0861;85.1016
	ES(+)	3,5,6,7,8,3',4'-Heptamethoxyflavone	80.6	Phenylpropanoids and polyketides	Flavonoids	C22H24O9	5.15296	0.00938058	432.141	M+H	-1.72747	8.07328	433.1486;403.1017;432.3182;385.0911;345.0600
	ES(+)	15-hydroxyicosanoic acid	71.6	Lipids and lipid-like molecules	Fatty Acyls	C20H40O3	0.268956	0.00946446	328.297	M+Na	4.95398	9.053	351.2883;81.0704;67.0548;334.2816;333.2779
	ES(+)	7-Deoxydoxorubicinone	74.1	Benzenoids	Naphthacenes	C21H18O8	0.153392	0.00989478	398.1	M+H-H2O	-2.48681	8.1709	381.0960;334.0467;306.0516;321.0747;351.0491
	P-R vs PP
	ES(+)	(5xi,9xi)-12-Hydroxyabieta-7,13-dien-18-oic acid	74.1			C20H30O3	0.175524	6.44771e-06	318.219	M+H-H2O	-2.4594	8.94175	301.2159;133.1012;173.1323;255.2106;109.1014
	ES(+)	8,13-dihydroxy-9,11-octadecadienoic acid	72.6	Lipids and lipid-like molecules	Fatty Acyls	C18H32O4	0.357654	1.3997e-05	312.23	M+Na, M+2Na-H, M+H	3.93349	8.26973	201.1634;89.0601;335.2194;271.2049;71.0497
	ES(-)	Myrsinoic acid B	75.4	Organoheterocyclic compounds	Coumarans	C22H30O4	0.0555115	5.44486e-05	358.214	M+Cl	-4.28755	8.59252	357.2058;393.1779;335.2236;311.2245;333.2052
	ES(+)	14,15-EpETE	74.8	Lipids and lipid-like molecules	Fatty Acyls	C20H30O3	0.240841	8.68819e-05	318.219	M+H-H2O	-2.47175	9.57692	301.2157;123.1169;109.1014;255.2101;147.1167
	ES(+)	(+/-)18-HEPE	78.6	Lipids and lipid-like molecules	Fatty Acyls	C20H30O3	0.125691	0.000100142	318.219	M+H-H2O	-2.46186	8.57318	301.2157;255.2102;109.1014;133.1010;147.1167
	ES(-)	11-Ketotestosterone	72	Lipids and lipid-like molecules	Steroids and steroid derivatives	C19H26O3	0.106443	0.000101183	302.188	M+FA-H	3.19487	7.08275	347.1880;303.1969;285.1873;329.1768;59.0139
	ES(-)	Cyproteron	76.6	Lipids and lipid-like molecules	Steroids and steroid derivatives	C22H27ClO3	0.0442976	0.000134505	374.164	M-H	-4.05934	9.0203	315.1979;373.1570;59.0139;61.9887;297.1873
	ES(-)	14-Deoxyandrographolide	80.8	Lipids and lipid-like molecules	Prenol lipids	C20H30O4	0.14288	0.000163234	334.214	M+FA-H	2.8163	7.39067	379.2138;333.2081;351.2187;59.0141;315.1989
	ES(-)	estradiol alone	70.7	Lipids and lipid-like molecules	Steroids and steroid derivatives	C19H24O4	0.119748	0.00021936	316.167	M+FA-H	2.76636	7.10958	361.1655;317.1768;299.1665;221.1554;241.1240
	ES(-)	Pechueloic Acid	93	Lipids and lipid-like molecules	Prenol lipids	C15H20O3	0.398538	0.000280227	248.141	M-H	0.921218	7.99165	247.1346;203.1448;83.0505;187.1135;95.0504
	ES(+)	Steviol	83.8	Lipids and lipid-like molecules	Prenol lipids	C20H30O3	0.229294	0.000294022	318.219	M+H	-2.41106	7.9631	319.2264;273.2209;255.2103;301.2159;109.1013
	ES(-)	(+)-Usniacin	70.9	Benzenoids	Benzene and substituted derivatives	C18H16O7	0.102823	0.000314349	344.089	M-H	5.99635	7.69755	343.0841;313.0361;328.0601;285.0413;96.9599
	ES(-)	11alpha-hydroxyandrost-4-ene-3,17-dione	72.4	Lipids and lipid-like molecules	Steroids and steroid derivatives	C19H26O3	0.0850899	0.000320011	302.188	M+FA-H	3.44033	7.65723	347.1875;285.1868;303.1975;270.1629;329.1771
	ES(-)	Alpha-Phenylcyclohexylglycolic acid	78.8			C14H18O3	0.331615	0.000385484	234.125	M-H	1.52206	7.47162	189.1292;233.1191;59.0140;67.0191;188.8796
	ES(+)	linolenic acid	77.2	Lipids and lipid-like molecules	Fatty Acyls	C18H30O2	0.124325	0.000388542	278.224	M+Na	5.9205	6.979	301.0701;301.2158;255.2100;147.1167;133.1010
	ES(-)	MG(0:0/20:3(8Z,11Z,14Z)-2OH(5,6)/0:0)	76	Lipids and lipid-like molecules	Endocannabinoids	C23H40O6	0.0533383	0.000441463	412.282	M+Na-2H	2.40823	8.96803	433.2585;89.0245;321.2448;152.9965;185.1322
	ES(-)	5-(4-acetyloxy-3-hydroxy-2,5,5,8a-tetramethyl-3,4,4a,6,7,8-hexahydronaphthalen-1-yl)-3-methylpentanoic acid	85.1	Lipids and lipid-like molecules	Prenol lipids	C22H36O5	0.0608257	0.000480228	380.256	M+Na-2H	3.11974	9.64178	319.2291;401.2318;400.2214;61.9885;59.0140
	ES(+)	19-Hydroky-all-trans-retinoic acid	75.1	Lipids and lipid-like molecules	Prenol lipids	C20H28O3	0.0873629	0.000501934	316.203	M+H	-2.2288	7.3532	299.2000;317.2105;253.1945;131.0855;171.1165
	ES(+)	Lindenenol	74.2	Organoheterocyclic compounds	Naphthofurans	C15H18O2	0.305192	0.000688225	230.13	M+H	-2.28622	6.7281	231.1376;231.0648;185.1322;67.0185;213.1271
	ES(-)	Digitoxigenin	84.7	Lipids and lipid-like molecules	Steroids and steroid derivatives	C23H34O4	0.0147319	0.000872166	374.245	M+FA-H	-2.88382	6.94918	337.2396;419.2430;319.2296;59.0140;71.2573
	ES(-)	18a-Glycyrrhetinic acid	92.9	Lipids and lipid-like molecules	Prenol lipids	C30H46O4	0.119497	0.00115929	470.339	M-H	1.8554	9.95327	469.3343;407.3336;451.3243;439.3239;391.3029
	ES(-)	Allantoin	75	Organoheterocyclic compounds	Azoles	C4H6N4O3	0.329224	0.00153366	158.043	M-H	2.59225	0.814667	97.0044;114.0310;156.8952;157.0243;71.0252
	ES(-)	Diglyceryl monooleate	80.7			C24H46O6	0.00264821	0.00198172	430.329	M+FA-H	1.39356	7.40387	59.0139;415.3075;475.3346;413.2920;157.1237
	ES(-)	Rostafuroxin	84.3	Lipids and lipid-like molecules	Steroids and steroid derivatives	C23H34O4	0.0438796	0.00213649	374.245	M+FA-H	1.44498	7.85815	99.0089;419.2447;55.0189;319.2291;71.0139
	ES(+)	6-Oxocativic acid	71.2	Lipids and lipid-like molecules	Prenol lipids	C20H32O3	0.143775	0.00233321	320.235	M+H-H2O, M+H, M+H-2H2O	-2.70901	9.63793	303.2312;257.2257;95.0859;147.1167;81.0705
	ES(-)	3-keto-Digoxigenin	75.7	Lipids and lipid-like molecules	Steroids and steroid derivatives	C23H32O5	0.0681157	0.00238044	388.224	M+FA-H	-1.84736	6.24095	351.2188;433.2227;275.1655;59.0139;333.2096
	ES(-)	Apo-13-zeaxanthinone	85.1	Lipids and lipid-like molecules	Prenol lipids	C18H26O2	0.022524	0.00243317	274.193	2M+FA-H	3.75846	9.7501	593.3864;275.1653;317.2142;128.5187;109.0660
	ES(+)	Glucose butyrate	80.4	Lipids and lipid-like molecules	Fatty Acyls	C10H18O8	8.59404	0.00244953	266.1	M+ACN+H	-3.04574	0.6627	308.1333;290.1229;81.0340;272.1125;242.1017
	ES(+)	Metolachlor morpholinone	90.2	Organoheterocyclic compounds	Oxazinanes	C14H19NO2	0.298754	0.00279238	233.141	M+CH3OH+H	-2.7731	7.61935	234.1485;266.1747;176.1431;148.1118;73.0653
	ES(-)	17,20,21-Trihydroxypregn-4-en-3-one	85.8			C21H32O4	0.292902	0.00282708	348.23	M+FA-H	1.77599	7.00248	393.2300;333.2083;59.0140;96.9607;275.1656
	ES(+)	Deoxykhivorin	72.2	Organoheterocyclic compounds	Naphthopyrans	C32H42O9	10.8014	0.00324671	570.282	M+Na	4.26939	12.0888	593.2749;533.2543;460.2252;445.1983;431.1769
	ES(+)	Isolicopyranocoumarin	71	Phenylpropanoids and polyketides	Isoflavonoids	C21H20O7	3.0563	0.00373129	384.12	M+H	-2.52276	7.59637	385.1277;313.0699;367.1170;298.0469;337.0700
	ES(+)	Calcitriol lactone	89.2	Lipids and lipid-like molecules	Steroids and steroid derivatives	C27H40O5	0.212791	0.00386279	444.287	M+H-H2O	-1.72147	9.12837	409.2726;427.2818;123.0803;149.0960;119.0856
	ES(+)	Carpachromene	74.2	Phenylpropanoids and polyketides	Flavonoids	C20H16O5	3.42723	0.00405697	336.099	M+H	-2.87176	7.14775	337.1063;307.0596;321.0752;319.0959;322.0823
	ES(-)	Periplogenin	78.5	Lipids and lipid-like molecules	Steroids and steroid derivatives	C23H34O5	0.0179302	0.00428151	390.24	M-H	-3.68639	8.91495	307.2286;389.2300;59.0140;389.1475;221.0827
	ES(+)	9S-hydroxy-12R,13S-epoxy-10E,15Z-octadecadienoic acid	86	Lipids and lipid-like molecules	Fatty Acyls	C18H30O4	0.367805	0.00461645	310.214	M+H, M+Na, M+ACN+H	2.80897	9.1411	293.2105;55.0185;125.0960;275.2002;67.0549
	ES(+)	PA(2:0/PGE1)	73.6	Lipids and lipid-like molecules	Fatty Acyls	C25H43O11P	7.0213	0.00465416	550.254	M+H-H2O	4.74258	12.1349	533.2536;515.2441;500.2184;485.1978;471.1781
	ES(+)	Heptadecanoyl carnitine	73.5	Lipids and lipid-like molecules	Fatty Acyls	C24H47NO4	0.277468	0.00477053	413.35	M+H	-2.41685	11.2355	104.0710;396.3469;69.0706;83.0860;55.0550
	ES(-)	Medicagenic acid	91	Lipids and lipid-like molecules	Prenol lipids	C30H46O6	0.216991	0.00480601	502.329	M-H	0.076724	8.25848	501.3224;483.3127;437.3075;439.3236;425.3073
	ES(+)	Resolvin E3	82.6	Lipids and lipid-like molecules	Fatty Acyls	C20H30O4	0.062933	0.00483272	334.214	M+H-H2O	-2.20133	6.24312	317.2107;271.2044;149.0959;299.2000;175.1115
	ES(-)	[1-(3,5-dihydroxyphenyl)-12-hydroxytridecan-2-yl] acetate	84	Lipids and lipid-like molecules	Fatty Acyls	C21H34O5	0.0846609	0.00572743	366.24	M-H2O-H, M+Na-2H	2.43225	9.38198	305.2130;387.2153;59.0147;261.2233;387.2029
	ES(+)	Gibberellin A12	84.1	Lipids and lipid-like molecules	Prenol lipids	C20H28O4	0.0774338	0.00577185	332.198	M+H	-2.63949	7.40105	333.2053;287.2000;315.1948;109.1013;269.1892
	ES(+)	Polygonal	88.4	Organic oxygen compounds	Organooxygen compounds	C14H22O2	0.194363	0.00712599	222.161	2M+Na	3.90973	9.7111	233.1533;467.3148;439.3199;139.0753;215.1432
	ES(-)	Marinobufagenin	78.9	Lipids and lipid-like molecules	Steroids and steroid derivatives	C24H32O5	0.256788	0.00757825	400.224	M+FA-H	2.40922	6.54895	445.2195;121.0298;383.2241;253.0726;401.2351
	ES(-)	Tiliroside	76.5	Phenylpropanoids and polyketides	Flavonoids	C30H26O13	0.0618266	0.00771997	594.137	M-H	3.04027	6.56268	285.0409;593.1321;255.0302;284.0331;227.0356
	ES(+)	testolic acid	71.2	Lipids and lipid-like molecules	Steroids and steroid derivatives	C19H28O4	0.0700082	0.00808361	320.198	M+H-2H2O, M+H	-2.46995	8.53765	321.2054;303.1949;257.1896;173.1323;95.0860
	ES(+)	Kaempferol 3,7,4'-trimethyl ether	78.8	Phenylpropanoids and polyketides	Flavonoids	C18H16O6	0.0246707	0.00846498	328.094	M+H	-2.45817	8.74438	329.1013;314.0775;313.0700;285.0752;296.0673
	ES(-)	Allotetrahydrocortisone	83.9	Lipids and lipid-like molecules	Steroids and steroid derivatives	C21H32O5	0.0706726	0.0085689	364.224	M-H2O-H	2.56978	9.16698	345.2086;287.1658;329.1760;297.1877;327.1972
	ES(+)	gibberellin A36	71.4	Lipids and lipid-like molecules	Prenol lipids	C20H26O6	0.0649653	0.00976521	362.172	M+H-2H2O	-2.11607	7.61935	327.1584;299.1636;281.1531;59.0498;98.9845
	Fold change >2 or <0.5 means the former treatment is over 2 fold enriched or depleted than the latter treatment based on one-way ANOVA followed by t test (n=7). Rows marked with light yellow represent metabolites that confidence levels in metabolite annotation >95%, specifically enriched in PM-R. ES(+), electrospray ES(+)itive ionization mode; ES(-), electrospray ES(-)ative ionization mode.PP, P-…
