# Supplementary material for: Legume rhizodeposition promotes nitrogen fixation by soil microbiota under crop diversification
Source: Nat Commun. 2024 Apr 4;15:2924. doi: 10.1038/s41467-024-47159-x (PMC10995168; doi:10.1038/s41467-024-47159-x)
Supplement: Supplementary file 4 — Supplementary Dataset 3 [file 41467_2024_47159_MOESM4_ESM.xlsx]

## Sheet: Supplementary Data 3
	Data 3 Enrichment of phenylpropanoid and flavonoid biosynthesis pathways of KEGG (PM-R vs PP)
	ID	Term	Classification	Regulation	Gene Numbers	p-value	q-value	geneID
	ko00940	Phenylpropanoid biosynthesis	Biosynthesis of other secondary metabolites	Total	48	2.73403e-10	4.29243e-08	arahy.Tifrunner.gnm2.ann1.39HWVH;arahy.Tifrunner.gnm2.ann1.3JW4UR;arahy.Tifrunner.gnm2.ann1.3LSP53;arahy.Tifrunner.gnm2.ann1.41CPL5;arahy.Tifrunner.gnm2.ann1.49ZG4J;arahy.Tifrunner.gnm2.ann1.4GQZ4H;arahy.Tifrunner.gnm2.ann1.53CPLR;arahy.Tifrunner.gnm2.ann1.5PBU8Q;arahy.Tifrunner.gnm2.ann1.624Z3W;arahy.Tifrunner.gnm2.ann1.6ZR9AH;arahy.Tifrunner.gnm2.ann1.7BH383;arahy.Tifrunner.gnm2.ann1.7GZ93W;ara…
				Up	26	1.9e-06	0.000126109	arahy.Tifrunner.gnm2.ann1.39HWVH;arahy.Tifrunner.gnm2.ann1.49ZG4J;arahy.Tifrunner.gnm2.ann1.5PBU8Q;arahy.Tifrunner.gnm2.ann1.624Z3W;arahy.Tifrunner.gnm2.ann1.6ZR9AH;arahy.Tifrunner.gnm2.ann1.7BH383;arahy.Tifrunner.gnm2.ann1.7YIN0X;arahy.Tifrunner.gnm2.ann1.9YR5UX;arahy.Tifrunner.gnm2.ann1.C70Y3X;arahy.Tifrunner.gnm2.ann1.D91PU0;arahy.Tifrunner.gnm2.ann1.DI5QT1;arahy.Tifrunner.gnm2.ann1.EXJG55;ara…
				Down	22	4.28e-05	0.00129346	arahy.Tifrunner.gnm2.ann1.3JW4UR;arahy.Tifrunner.gnm2.ann1.3LSP53;arahy.Tifrunner.gnm2.ann1.41CPL5;arahy.Tifrunner.gnm2.ann1.4GQZ4H;arahy.Tifrunner.gnm2.ann1.53CPLR;arahy.Tifrunner.gnm2.ann1.7GZ93W;arahy.Tifrunner.gnm2.ann1.8Y4PDX;arahy.Tifrunner.gnm2.ann1.9AW6YP;arahy.Tifrunner.gnm2.ann1.G0ZPLS;arahy.Tifrunner.gnm2.ann1.G9Z134;arahy.Tifrunner.gnm2.ann1.JGCP84;arahy.Tifrunner.gnm2.ann1.K1UB8T;ara…
	ko00941	Flavonoid biosynthesis	Biosynthesis of other secondary metabolites	Total	8	0.0159008	0.0584862	arahy.Tifrunner.gnm2.ann1.2GDU51;arahy.Tifrunner.gnm2.ann1.79B99S;arahy.Tifrunner.gnm2.ann1.9YR5UX;arahy.Tifrunner.gnm2.ann1.F4GLWT;arahy.Tifrunner.gnm2.ann1.FM6CZ7;arahy.Tifrunner.gnm2.ann1.ND3FHR;arahy.Tifrunner.gnm2.ann1.QZN0LQ;arahy.Tifrunner.gnm2.ann1.Y8G0JB
				Up	5	0.0141613	0.0483642	arahy.Tifrunner.gnm2.ann1.79B99S;arahy.Tifrunner.gnm2.ann1.9YR5UX;arahy.Tifrunner.gnm2.ann1.F4GLWT;arahy.Tifrunner.gnm2.ann1.FM6CZ7;arahy.Tifrunner.gnm2.ann1.ND3FHR
				Down	3	0.0465438	0.0988036	arahy.Tifrunner.gnm2.ann1.2GDU51;arahy.Tifrunner.gnm2.ann1.QZN0LQ;arahy.Tifrunner.gnm2.ann1.Y8G0JB
