# Supplementary material for: Legume rhizodeposition promotes nitrogen fixation by soil microbiota under crop diversification
Source: Nat Commun. 2024 Apr 4;15:2924. doi: 10.1038/s41467-024-47159-x (PMC10995168; doi:10.1038/s41467-024-47159-x)
Supplement: Supplementary file 5 — Supplementary Dataset 4 [file 41467_2024_47159_MOESM5_ESM.xlsx]

## Sheet: Supplementary Data 4
Data 4 Functions of enriched genes in phenylpropanoid and flavonoid biosynthesis pathways of KEGG (PM-R vs PP)
KEGG ID	Term	Function Name in KEGG	Regulation	Gene ID
ko00940	Phenylpropanoid biosynthesis	4-coumarate--CoA ligase (1)	Up	arahy.Tifrunner.gnm2.ann1.W43CKL
			Up	arahy.Tifrunner.gnm2.ann1.Y23DM6
		coniferyl-aldehyde dehydrogenase (2)	Up	arahy.Tifrunner.gnm2.ann1.D91PU0
		shikimate O-hydroxycinnamoyltransferase (3)	Up	arahy.Tifrunner.gnm2.ann1.9YR5UX
			Up	arahy.Tifrunner.gnm2.ann1.ND3FHR
			Down	arahy.Tifrunner.gnm2.ann1.Y8G0JB
		beta-glucosidase (4)	Up	arahy.Tifrunner.gnm2.ann1.39HWVH
			Up	arahy.Tifrunner.gnm2.ann1.49ZG4J
			Down	arahy.Tifrunner.gnm2.ann1.7GZ93W
			Down	arahy.Tifrunner.gnm2.ann1.8Y4PDX
			Down	arahy.Tifrunner.gnm2.ann1.G9Z134
			Down	arahy.Tifrunner.gnm2.ann1.JGCP84
			Down	arahy.Tifrunner.gnm2.ann1.L6U8ZT
			Down	arahy.Tifrunner.gnm2.ann1.M8S3TB
			Down	arahy.Tifrunner.gnm2.ann1.W2WG0I
			Down	arahy.Tifrunner.gnm2.ann1.41CPL5
			Down	arahy.Tifrunner.gnm2.ann1.4GQZ4H
		cinnamyl-alcohol dehydrogenase (5)	Up	arahy.Tifrunner.gnm2.ann1.WY6NTH
			Down	arahy.Tifrunner.gnm2.ann1.9AW6YP
		peroxidase (6)	Up	arahy.Tifrunner.gnm2.ann1.5PBU8Q
			Up	arahy.Tifrunner.gnm2.ann1.624Z3W
			Up	arahy.Tifrunner.gnm2.ann1.6ZR9AH
			Up	arahy.Tifrunner.gnm2.ann1.7BH383
			Up	arahy.Tifrunner.gnm2.ann1.7YIN0X
			Up	arahy.Tifrunner.gnm2.ann1.C70Y3X
			Up	arahy.Tifrunner.gnm2.ann1.DI5QT1
			Up	arahy.Tifrunner.gnm2.ann1.EXJG55
			Up	arahy.Tifrunner.gnm2.ann1.GW8ENJ
			Up	arahy.Tifrunner.gnm2.ann1.I3116U
			Up	arahy.Tifrunner.gnm2.ann1.I8FEWW
			Up	arahy.Tifrunner.gnm2.ann1.IE3GQ3
			Up	arahy.Tifrunner.gnm2.ann1.IWH7X5
			Up	arahy.Tifrunner.gnm2.ann1.KF3T21
			Up	arahy.Tifrunner.gnm2.ann1.T73DV5
			Up	arahy.Tifrunner.gnm2.ann1.UYGK8G
			Up	arahy.Tifrunner.gnm2.ann1.VSM3NT
			Up	arahy.Tifrunner.gnm2.ann1.ZU9B18
			Down	arahy.Tifrunner.gnm2.ann1.L4SXDW
			Down	arahy.Tifrunner.gnm2.ann1.NSTM2K
			Down	arahy.Tifrunner.gnm2.ann1.VFYD46
			Down	arahy.Tifrunner.gnm2.ann1.3JW4UR
			Down	arahy.Tifrunner.gnm2.ann1.3LSP53
			Down	arahy.Tifrunner.gnm2.ann1.53CPLR
		caffeic acid 3-O-methyltransferase / acetylserotonin O-methyltransferase (7)	Down	arahy.Tifrunner.gnm2.ann1.G0ZPLS
			Down	arahy.Tifrunner.gnm2.ann1.K1UB8T
			Down	arahy.Tifrunner.gnm2.ann1.KE40M9
			Down	arahy.Tifrunner.gnm2.ann1.V6JT5K
		ferulate-5-hydroxylase (8)	Down	arahy.Tifrunner.gnm2.ann1.PFDI3N
ko00941	Flavonoid biosynthesis	naringenin 3-dioxygenase (9)	Up	arahy.Tifrunner.gnm2.ann1.79B99S
		chalcone synthase (10)	Up	arahy.Tifrunner.gnm2.ann1.F4GLWT
			Up	arahy.Tifrunner.gnm2.ann1.FM6CZ7
			Down	arahy.Tifrunner.gnm2.ann1.QZN0LQ
		shikimate O-hydroxycinnamoyltransferase (11)	Up	arahy.Tifrunner.gnm2.ann1.9YR5UX
			Up	arahy.Tifrunner.gnm2.ann1.ND3FHR
			Down	arahy.Tifrunner.gnm2.ann1.Y8G0JB
		chalcone isomerase (12)	Down	arahy.Tifrunner.gnm2.ann1.2GDU51
