# Supplementary material for: Legume rhizodeposition promotes nitrogen fixation by soil microbiota under crop diversification
Source: Nat Commun. 2024 Apr 4;15:2924. doi: 10.1038/s41467-024-47159-x (PMC10995168; doi:10.1038/s41467-024-47159-x)
Supplement: Supplementary file 6 — Supplementary Dataset 5 [file 41467_2024_47159_MOESM6_ESM.xlsx]

## Sheet: Supplementary Data 5
Data 5 Functional annotation of enriched genes involved in phenylpropanoid and flavonoid biosynthesis pathways based on Gene Ontology (GO)
GO ID	Term	Category	p-value	q-value	geneID
GO:0003824	catalytic activity	molecular_function	0.932968	1	arahy.Tifrunner.gnm2.ann1.00UVWE;arahy.Tifrunner.gnm2.ann1.0C334A;arahy.Tifrunner.gnm2.ann1.0VG9YA;arahy.Tifrunner.gnm2.ann1.1181X5;arahy.Tifrunner.gnm2.ann1.17ZCGM;arahy.Tifrunner.gnm2.ann1.1WB0N7;arahy.Tifrunner.gnm2.ann1.26PQ7F;arahy.Tifrunner.gnm2.ann1.3U25U6;arahy.Tifrunner.gnm2.ann1.3YC2HT;arahy.Tifrunner.gnm2.ann1.4LCW9K;arahy.Tifrunner.gnm2.ann1.4ZKX3L;arahy.Tifrunner.gnm2.ann1.52KDTF;ara…
GO:0004601	peroxidase activity	molecular_function	0.0018318	0.0229953	arahy.Tifrunner.gnm2.ann1.3JW4UR;arahy.Tifrunner.gnm2.ann1.3LSP53;arahy.Tifrunner.gnm2.ann1.53CPLR;arahy.Tifrunner.gnm2.ann1.5PBU8Q;arahy.Tifrunner.gnm2.ann1.624Z3W;arahy.Tifrunner.gnm2.ann1.6ZR9AH;arahy.Tifrunner.gnm2.ann1.7YIN0X;arahy.Tifrunner.gnm2.ann1.80WNUL;arahy.Tifrunner.gnm2.ann1.C70Y3X;arahy.Tifrunner.gnm2.ann1.DI5QT1;arahy.Tifrunner.gnm2.ann1.EXJG55;arahy.Tifrunner.gnm2.ann1.GW8ENJ;ara…
GO:0005975	carbohydrate metabolic process	biological_process	0.000328858	0.00631093	arahy.Tifrunner.gnm2.ann1.0571R5;arahy.Tifrunner.gnm2.ann1.08SQ5V;arahy.Tifrunner.gnm2.ann1.0C334A;arahy.Tifrunner.gnm2.ann1.0HE1Z7;arahy.Tifrunner.gnm2.ann1.14XETV;arahy.Tifrunner.gnm2.ann1.2J0KXT;arahy.Tifrunner.gnm2.ann1.2XYE8R;arahy.Tifrunner.gnm2.ann1.31H9ZG;arahy.Tifrunner.gnm2.ann1.39HWVH;arahy.Tifrunner.gnm2.ann1.41CPL5;arahy.Tifrunner.gnm2.ann1.49ZG4J;arahy.Tifrunner.gnm2.ann1.4GQZ4H;ara…
GO:0006979	response to oxidative stress	biological_process	0.000744158	0.0122538	arahy.Tifrunner.gnm2.ann1.3JW4UR;arahy.Tifrunner.gnm2.ann1.3LSP53;arahy.Tifrunner.gnm2.ann1.4LCW9K;arahy.Tifrunner.gnm2.ann1.53CPLR;arahy.Tifrunner.gnm2.ann1.5PBU8Q;arahy.Tifrunner.gnm2.ann1.624Z3W;arahy.Tifrunner.gnm2.ann1.6ZR9AH;arahy.Tifrunner.gnm2.ann1.7YIN0X;arahy.Tifrunner.gnm2.ann1.C70Y3X;arahy.Tifrunner.gnm2.ann1.DI5QT1;arahy.Tifrunner.gnm2.ann1.EXJG55;arahy.Tifrunner.gnm2.ann1.GW8ENJ;ara…
GO:0008152	metabolic process	biological_process	0.000648757	0.0110512	arahy.Tifrunner.gnm2.ann1.00UVWE;arahy.Tifrunner.gnm2.ann1.0U2YQ3;arahy.Tifrunner.gnm2.ann1.1181X5;arahy.Tifrunner.gnm2.ann1.12746V;arahy.Tifrunner.gnm2.ann1.12G0NV;arahy.Tifrunner.gnm2.ann1.17ZCGM;arahy.Tifrunner.gnm2.ann1.20WV1M;arahy.Tifrunner.gnm2.ann1.26PQ7F;arahy.Tifrunner.gnm2.ann1.35ND81;arahy.Tifrunner.gnm2.ann1.3CBS5R;arahy.Tifrunner.gnm2.ann1.409VMA;arahy.Tifrunner.gnm2.ann1.4LCW9K;ara…
GO:0008270	zinc ion binding	molecular_function	0.894758	1	arahy.Tifrunner.gnm2.ann1.00N95T;arahy.Tifrunner.gnm2.ann1.0SLH0U;arahy.Tifrunner.gnm2.ann1.18NYVC;arahy.Tifrunner.gnm2.ann1.1XPI57;arahy.Tifrunner.gnm2.ann1.29VWQI;arahy.Tifrunner.gnm2.ann1.37CDWJ;arahy.Tifrunner.gnm2.ann1.47SX7B;arahy.Tifrunner.gnm2.ann1.4I93G7;arahy.Tifrunner.gnm2.ann1.4S7D56;arahy.Tifrunner.gnm2.ann1.4Y7J59;arahy.Tifrunner.gnm2.ann1.57KHAW;arahy.Tifrunner.gnm2.ann1.5C222Z;ara…
GO:0016209	antioxidant activity	molecular_function	0.468644	0.844927	arahy.Tifrunner.gnm2.ann1.7BH383
GO:0016491	oxidoreductase activity	molecular_function	9.79339e-06	0.000403161	arahy.Tifrunner.gnm2.ann1.08QMYU;arahy.Tifrunner.gnm2.ann1.0ME6H4;arahy.Tifrunner.gnm2.ann1.13AEIJ;arahy.Tifrunner.gnm2.ann1.1I9D5I;arahy.Tifrunner.gnm2.ann1.1SCL5Q;arahy.Tifrunner.gnm2.ann1.1YIR2K;arahy.Tifrunner.gnm2.ann1.20WV1M;arahy.Tifrunner.gnm2.ann1.22AMRS;arahy.Tifrunner.gnm2.ann1.2FSM7R;arahy.Tifrunner.gnm2.ann1.300FJ4;arahy.Tifrunner.gnm2.ann1.32CFE9;arahy.Tifrunner.gnm2.ann1.34TJV2;ara…
GO:0020037	heme binding	molecular_function	1.12666e-08	5.56569e-06	arahy.Tifrunner.gnm2.ann1.0M9QLC;arahy.Tifrunner.gnm2.ann1.0Y92P4;arahy.Tifrunner.gnm2.ann1.0YP240;arahy.Tifrunner.gnm2.ann1.180H6H;arahy.Tifrunner.gnm2.ann1.21D9BM;arahy.Tifrunner.gnm2.ann1.221WPX;arahy.Tifrunner.gnm2.ann1.35X7CR;arahy.Tifrunner.gnm2.ann1.3JW4UR;arahy.Tifrunner.gnm2.ann1.3LSP53;arahy.Tifrunner.gnm2.ann1.48QVST;arahy.Tifrunner.gnm2.ann1.4LCW9K;arahy.Tifrunner.gnm2.ann1.4VZ1PT;ara…
GO:0051920	peroxiredoxin activity	molecular_function	0.271039	0.661964	arahy.Tifrunner.gnm2.ann1.7BH383
GO:0055114	oxidation-reduction process	biological_process	9.04304e-08	1.48909e-05	arahy.Tifrunner.gnm2.ann1.04F84Q;arahy.Tifrunner.gnm2.ann1.08QMYU;arahy.Tifrunner.gnm2.ann1.0B3TGP;arahy.Tifrunner.gnm2.ann1.0JDQ22;arahy.Tifrunner.gnm2.ann1.0M9QLC;arahy.Tifrunner.gnm2.ann1.0ME6H4;arahy.Tifrunner.gnm2.ann1.0Y92P4;arahy.Tifrunner.gnm2.ann1.0YP240;arahy.Tifrunner.gnm2.ann1.13AEIJ;arahy.Tifrunner.gnm2.ann1.180H6H;arahy.Tifrunner.gnm2.ann1.1I9D5I;arahy.Tifrunner.gnm2.ann1.1SCL5Q;ara…
GO:0005506	iron ion binding	molecular_function	4.11466e-07	3.38774e-05	arahy.Tifrunner.gnm2.ann1.04F84Q;arahy.Tifrunner.gnm2.ann1.0B3TGP;arahy.Tifrunner.gnm2.ann1.0M9QLC;arahy.Tifrunner.gnm2.ann1.0Y92P4;arahy.Tifrunner.gnm2.ann1.0YP240;arahy.Tifrunner.gnm2.ann1.180H6H;arahy.Tifrunner.gnm2.ann1.1I9D5I;arahy.Tifrunner.gnm2.ann1.1SCL5Q;arahy.Tifrunner.gnm2.ann1.21D9BM;arahy.Tifrunner.gnm2.ann1.221WPX;arahy.Tifrunner.gnm2.ann1.32CFE9;arahy.Tifrunner.gnm2.ann1.35X7CR;ara…
GO:0008168	methyltransferase activity	molecular_function	0.779589	1	arahy.Tifrunner.gnm2.ann1.2XU89G;arahy.Tifrunner.gnm2.ann1.35ND81;arahy.Tifrunner.gnm2.ann1.5QT5LS;arahy.Tifrunner.gnm2.ann1.7D414J;arahy.Tifrunner.gnm2.ann1.8JC9PH;arahy.Tifrunner.gnm2.ann1.AV4A1B;arahy.Tifrunner.gnm2.ann1.BF4XTR;arahy.Tifrunner.gnm2.ann1.CFT0F0;arahy.Tifrunner.gnm2.ann1.D0Z1X3;arahy.Tifrunner.gnm2.ann1.G0ZPLS;arahy.Tifrunner.gnm2.ann1.IE6GXI;arahy.Tifrunner.gnm2.ann1.JBAY39;ara…
GO:0008171	O-methyltransferase activity	molecular_function	0.0543155	0.246164	arahy.Tifrunner.gnm2.ann1.2XU89G;arahy.Tifrunner.gnm2.ann1.D0Z1X3;arahy.Tifrunner.gnm2.ann1.G0ZPLS;arahy.Tifrunner.gnm2.ann1.JBAY39;arahy.Tifrunner.gnm2.ann1.K1UB8T;arahy.Tifrunner.gnm2.ann1.KE40M9;arahy.Tifrunner.gnm2.ann1.LBAG06;arahy.Tifrunner.gnm2.ann1.MQB4F1;arahy.Tifrunner.gnm2.ann1.UYQA7L;arahy.Tifrunner.gnm2.ann1.V6JT5K;arahy.Tifrunner.gnm2.ann1.X181HS
GO:0046983	protein dimerization activity	molecular_function	0.0949664	0.352732	arahy.Tifrunner.gnm2.ann1.093PIN;arahy.Tifrunner.gnm2.ann1.0ZB9Y5;arahy.Tifrunner.gnm2.ann1.1NL7KX;arahy.Tifrunner.gnm2.ann1.1RT5K2;arahy.Tifrunner.gnm2.ann1.2031JR;arahy.Tifrunner.gnm2.ann1.2XU89G;arahy.Tifrunner.gnm2.ann1.3QD5VY;arahy.Tifrunner.gnm2.ann1.4I27IK;arahy.Tifrunner.gnm2.ann1.509QUQ;arahy.Tifrunner.gnm2.ann1.5B6ZAR;arahy.Tifrunner.gnm2.ann1.5S0LFQ;arahy.Tifrunner.gnm2.ann1.5VI8F7;ara…
GO:0009058	biosynthetic process	biological_process	0.543322	0.896671	arahy.Tifrunner.gnm2.ann1.27CGVJ;arahy.Tifrunner.gnm2.ann1.5C9IB2;arahy.Tifrunner.gnm2.ann1.6D88CF;arahy.Tifrunner.gnm2.ann1.99WMAH;arahy.Tifrunner.gnm2.ann1.9G3TAM;arahy.Tifrunner.gnm2.ann1.D5XWDC;arahy.Tifrunner.gnm2.ann1.F4GLWT;arahy.Tifrunner.gnm2.ann1.FM6CZ7;arahy.Tifrunner.gnm2.ann1.GVDE30;arahy.Tifrunner.gnm2.ann1.J4P8M7;arahy.Tifrunner.gnm2.ann1.PH1SAB;arahy.Tifrunner.gnm2.ann1.PM6W8G;ara…
GO:0009058	biosynthetic process	biological_process	0.543322	0.896671	arahy.Tifrunner.gnm2.ann1.27CGVJ;arahy.Tifrunner.gnm2.ann1.5C9IB2;arahy.Tifrunner.gnm2.ann1.6D88CF;arahy.Tifrunner.gnm2.ann1.99WMAH;arahy.Tifrunner.gnm2.ann1.9G3TAM;arahy.Tifrunner.gnm2.ann1.D5XWDC;arahy.Tifrunner.gnm2.ann1.F4GLWT;arahy.Tifrunner.gnm2.ann1.FM6CZ7;arahy.Tifrunner.gnm2.ann1.GVDE30;arahy.Tifrunner.gnm2.ann1.J4P8M7;arahy.Tifrunner.gnm2.ann1.PH1SAB;arahy.Tifrunner.gnm2.ann1.PM6W8G;ara…
GO:0009813	flavonoid biosynthetic process	biological_process	0.0521801	0.0882774	arahy.Tifrunner.gnm2.ann1.2GDU51
Gene IDs marked with red represent PM-R enriched genes involved in phenylpropanoid and flavonoid biosynthesis pathway.
