# Supplementary material for: Legume rhizodeposition promotes nitrogen fixation by soil microbiota under crop diversification
Source: Nat Commun. 2024 Apr 4;15:2924. doi: 10.1038/s41467-024-47159-x (PMC10995168; doi:10.1038/s41467-024-47159-x)
Supplement: Supplementary file 7 — Supplementary Dataset 6 [file 41467_2024_47159_MOESM7_ESM.xlsx]

## Sheet: Supplementary Data 6
	Data 6 Differences in the relative abundances of dominant phyla in the peanut rhizosphere
	Dominant phylum	PP	P-R	PM-R
	Chloroflexi	0.30±0.06a	0.34±0.05ab	0.36±0.02b
	Gammaproteobacteria	0.11±0.03a	0.14±0.04a	0.19±0.02b
	Acidobacteria	0.15±0.03a	0.12±0.01a	0.12±0.05a
	Actinobacteria	0.13±0.03a	0.12±0.01a	0.12±0.03a
	Alphaproteobacteria	0.09±0.02b	0.07±0.02ab	0.05±0.00a
	Values are presented as the means ± SD. Values in the same row followed by a lowercase letter are significantly different (p<0.05) as determined by one-way ANOVA and Tukey's post-hoc test (two-sided, n=3 biologically independent replicates from 9 samples per treatment). PP, P-R and PM-R represent soils from the peanut rhizospheres of the peanut monocropping, peanut-oilseed rape intercropping and …
