# Supplementary material for: Legume rhizodeposition promotes nitrogen fixation by soil microbiota under crop diversification
Source: Nat Commun. 2024 Apr 4;15:2924. doi: 10.1038/s41467-024-47159-x (PMC10995168; doi:10.1038/s41467-024-47159-x)
Supplement: Supplementary file 8 — Supplementary Dataset 7 [file 41467_2024_47159_MOESM8_ESM.xlsx]

## Sheet: Supplementary Data 7
Data 7 Information of enriched ASVs in the peanut rhizosphere of different cropping systems
OTU ID	Scores of ternary plot in different groups			Enriched group	Indicator value	P value	Taxnomy
	PP	P-R	PM-R
ASV1	5.22847	7.06458	13.2861	PM-R	0.5194	0.001	d__Bacteria;p__Proteobacteria;c__Gammaproteobacteria;o__Pseudomonadales;f__Moraxellaceae;g__Acinetobacter;s__
ASV2	2.08542	4.06181	5.72917	PM-R	0.4824	0.001	d__Bacteria;p__Chloroflexi;c__Ktedonobacteria;o__Ktedonobacterales;f__Ktedonobacteraceae;g__;s__
ASV9	0.370139	0.693056	1.19514	PM-R	0.5292	0.001	d__Bacteria;p__Chloroflexi;c__Ktedonobacteria;o__B12-WMSP1;f__B12-WMSP1;g__B12-WMSP1;s__uncultured_bacterium
ASV13	0.234722	0.31875	1.36181	PM-R	0.711	0.01	d__Bacteria;p__Chloroflexi;c__AD3;o__AD3;f__AD3;g__AD3;s__
ASV36	0.298611	0.382639	0.454861	PM-R	0.4004	0.031	d__Bacteria;p__Chloroflexi;c__Ktedonobacteria;o__Ktedonobacterales;f__Ktedonobacteraceae;g__JG30a-KF-32;s__uncultured_Ktedobacteria
ASV45	0.290278	0.276389	0.403472	PM-R	0.4159	0.015	d__Bacteria;p__Chloroflexi;c__TK10;o__TK10;f__TK10;g__TK10;s__
ASV53	0.25	0.275694	0.390278	PM-R	0.4261	0.025	d__Bacteria;p__Actinobacteriota;c__Actinobacteria;o__Frankiales;f__Acidothermaceae;g__Acidothermus;s__uncultured_Actinomycetales
ASV58	0.127778	0.268056	0.439583	PM-R	0.5262	0.001	d__Bacteria;p__Chloroflexi;c__Ktedonobacteria;o__B12-WMSP1;f__B12-WMSP1;g__B12-WMSP1;s__
ASV62	0.152778	0.1	0.529167	PM-R	0.6767	0.001	d__Bacteria;p__Chloroflexi;c__AD3;o__AD3;f__AD3;g__AD3;s__uncultured_bacterium
ASV63	0.135417	0.189583	0.457639	PM-R	0.5847	0.001	d__Bacteria;p__Actinobacteriota;c__Actinobacteria;o__Frankiales;f__;g__;s__
ASV82	0.147917	0.179167	0.335417	PM-R	0.45	0.049	d__Bacteria;p__Acidobacteriota;c__Acidobacteriae;o__Solibacterales;f__Solibacteraceae;g__Candidatus_Solibacter;s__uncultured_bacterium
ASV88	0.1	0.122222	0.397222	PM-R	0.6413	0.001	d__Bacteria;p__Chloroflexi;c__AD3;o__AD3;f__AD3;g__AD3;s__uncultured_bacterium
ASV95	0.114583	0.179167	0.272222	PM-R	0.481	0.019	d__Bacteria;p__Actinobacteriota;c__Actinobacteria;o__Frankiales;f__Acidothermaceae;g__Acidothermus;s__uncultured_bacterium
ASV99	0.0881944	0.101389	0.343056	PM-R	0.6441	0.001	d__Bacteria;p__Chloroflexi;c__AD3;o__AD3;f__AD3;g__AD3;s__uncultured_bacterium
ASV113	0.120139	0.119444	0.25	PM-R	0.5106	0.002	d__Bacteria;p__Chloroflexi;c__Ktedonobacteria;o__B12-WMSP1;f__B12-WMSP1;g__B12-WMSP1;s__
ASV140	0.0381944	0.131944	0.221528	PM-R	0.5656	0.006	d__Bacteria;p__Chloroflexi;c__Chloroflexia;o__Thermomicrobiales;f__JG30-KF-CM45;g__JG30-KF-CM45;s__
ASV161	0.0791667	0.139583	0.172222	PM-R	0.4405	0.038	d__Bacteria;p__Chloroflexi;c__Ktedonobacteria;o__B12-WMSP1;f__B12-WMSP1;g__B12-WMSP1;s__
ASV167	0.0590278	0.143056	0.177083	PM-R	0.467	0.012	d__Bacteria;p__Chloroflexi;c__Ktedonobacteria;o__Ktedonobacterales;f__Ktedonobacteraceae;g__;s__
ASV178	0.0354167	0.0513889	0.265972	PM-R	0.5026	0.031	d__Bacteria;p__Proteobacteria;c__Gammaproteobacteria;o__Xanthomonadales;f__Rhodanobacteraceae;g__Rhodanobacter;s__
ASV193	0.0576389	0.105556	0.144444	PM-R	0.4695	0.027	d__Bacteria;p__Acidobacteriota;c__Acidobacteriae;o__Acidobacteriales;f__;g__uncultured;s__
ASV194	0.0395833	0.0333333	0.291667	PM-R	0.6222	0.01	d__Bacteria;p__Bacteroidota;c__Bacteroidia;o__Sphingobacteriales;f__Sphingobacteriaceae;g__Mucilaginibacter;s__
ASV205	0.0645833	0.0590278	0.159028	PM-R	0.5001	0.015	d__Bacteria;p__Actinobacteriota;c__Actinobacteria;o__Frankiales;f__Acidothermaceae;g__Acidothermus;s__
ASV225	0.0243056	0.0875	0.145139	PM-R	0.5649	0.016	d__Bacteria;p__Proteobacteria;c__Gammaproteobacteria;o__Gammaproteobacteria_Incertae_Sedis;f__Unknown_Family;g__Acidibacter;s__
ASV235	0.0277778	0.0854167	0.152778	PM-R	0.4468	0.034	d__Bacteria;p__Chloroflexi;c__Ktedonobacteria;o__Ktedonobacterales;f__Ktedonobacteraceae;g__;s__
ASV249	0.0236111	0.0666667	0.141667	PM-R	0.5429	0.005	d__Bacteria;p__Actinobacteriota;c__Actinobacteria;o__Frankiales;f__Acidothermaceae;g__Acidothermus;s__
ASV288	0.0368056	0.0701389	0.107639	PM-R	0.5016	0.016	d__Bacteria;p__Actinobacteriota;c__Actinobacteria;o__Frankiales;f__Acidothermaceae;g__Acidothermus;s__
ASV289	0.0277778	0.0548611	0.123611	PM-R	0.5993	0.002	d__Bacteria;p__Chloroflexi;c__TK10;o__TK10;f__TK10;g__TK10;s__
ASV322	0.05625	0.0479167	0.0826389	PM-R	0.4424	0.044	d__Bacteria;p__Proteobacteria;c__Alphaproteobacteria;o__Sphingomonadales;f__Sphingomonadaceae;g__Sphingomonas;s__
ASV325	0.0402778	0.0513889	0.0909722	PM-R	0.4981	0.024	d__Bacteria;p__Chloroflexi;c__AD3;o__AD3;f__AD3;g__AD3;s__uncultured_bacterium
ASV329	0	0.0583333	0.114583	PM-R	0.589	0.004	d__Bacteria;p__Planctomycetota;c__Planctomycetes;o__Isosphaerales;f__Isosphaeraceae;g__;s__
ASV332	0.04375	0.0305556	0.1125	PM-R	0.5353	0.005	d__Bacteria;p__Actinobacteriota;c__Actinobacteria;o__Frankiales;f__Acidothermaceae;g__Acidothermus;s__uncultured_bacterium
ASV334	0.0215278	0.0125	0.134028	PM-R	0.4431	0.023	d__Bacteria;p__Chloroflexi;c__AD3;o__AD3;f__AD3;g__AD3;s__uncultured_bacterium
ASV335	0	0.0354167	0.140972	PM-R	0.7992	0.001	d__Bacteria;p__Proteobacteria;c__Gammaproteobacteria;o__Burkholderiales;f__Comamonadaceae;g__Delftia;s__
ASV396	0.00833333	0.0256944	0.122222	PM-R	0.7822	0.001	d__Bacteria;p__Chloroflexi;c__Ktedonobacteria;o__Ktedonobacterales;f__Ktedonobacteraceae;g__FCPS473;s__uncultured_bacterium
ASV405	0.0194444	0.0159722	0.0923611	PM-R	0.6425	0.004	d__Bacteria;p__Proteobacteria;c__Gammaproteobacteria;o__Gammaproteobacteria_Incertae_Sedis;f__Unknown_Family;g__Acidibacter;s__
ASV417	0.00486111	0.0305556	0.100694	PM-R	0.7398	0.002	d__Bacteria;p__;c__;o__;f__;g__;s__uncultured_bacterium
ASV459	0.00555556	0.0541667	0.0659722	PM-R	0.4665	0.046	d__Bacteria;p__Proteobacteria;c__Alphaproteobacteria;o__Elsterales;f__uncultured;g__uncultured;s__uncultured_forest
ASV464	0.00694444	0.0375	0.0763889	PM-R	0.4215	0.044	d__Bacteria;p__Acidobacteriota;c__Acidobacteriae;o__Acidobacteriales;f__;g__;s__
ASV501	0.0236111	0.00902778	0.0638889	PM-R	0.5883	0.004	d__Bacteria;p__Proteobacteria;c__Gammaproteobacteria;o__Burkholderiales;f__Comamonadaceae;g__;s__
ASV520	0.00555556	0.0263889	0.0583333	PM-R	0.4308	0.026	d__Bacteria;p__Chloroflexi;c__Ktedonobacteria;o__Ktedonobacterales;f__Ktedonobacteraceae;g__FCPS473;s__uncultured_Ktedobacteria
ASV555	0.0118056	0.0104167	0.0631944	PM-R	0.4932	0.008	d__Bacteria;p__Planctomycetota;c__Planctomycetes;o__Gemmatales;f__Gemmataceae;g__uncultured;s__
ASV561	0	0.025	0.0708333	PM-R	0.4928	0.012	d__Bacteria;p__Planctomycetota;c__Planctomycetes;o__Gemmatales;f__Gemmataceae;g__;s__
ASV570	0.0222222	0	0.0638889	PM-R	0.4122	0.033	d__Bacteria;p__Acidobacteriota;c__Acidobacteriae;o__Acidobacteriales;f__uncultured;g__uncultured;s__uncultured_forest
ASV572	0	0.00763889	0.0729167	PM-R	0.704	0.001	d__Bacteria;p__Planctomycetota;c__Planctomycetes;o__Isosphaerales;f__Isosphaeraceae;g__;s__
ASV581	0.0298611	0	0.0493056	PM-R	0.4152	0.034	d__Bacteria;p__Chloroflexi;c__TK10;o__TK10;f__TK10;g__TK10;s__
ASV593	0	0.0208333	0.0673611	PM-R	0.5941	0.004	d__Bacteria;p__Chloroflexi;c__Ktedonobacteria;o__Ktedonobacterales;f__Ktedonobacteraceae;g__;s__
ASV621	0.0194444	0.0104167	0.0409722	PM-R	0.4499	0.033	d__Bacteria;p__Chloroflexi;c__Ktedonobacteria;o__Ktedonobacterales;f__Ktedonobacteraceae;g__HSB_OF53-F07;s__
ASV692	0.0104167	0.00347222	0.04375	PM-R	0.4217	0.024	d__Bacteria;p__Actinobacteriota;c__Thermoleophilia;o__Gaiellales;f__uncultured;g__uncultured;s__uncultured_bacterium
ASV693	0	0.0159722	0.0506944	PM-R	0.4225	0.039	d__Bacteria;p__Patescibacteria;c__Saccharimonadia;o__Saccharimonadales;f__Saccharimonadales;g__Saccharimonadales;s__uncultured_bacterium
ASV780	0	0	0.05	PM-R	0.4444	0.025	d__Bacteria;p__Chloroflexi;c__AD3;o__AD3;f__AD3;g__AD3;s__uncultured_bacterium
ASV785	0	0	0.05	PM-R	0.4444	0.019	d__Bacteria;p__Actinobacteriota;c__Actinobacteria;o__Frankiales;f__Acidothermaceae;g__Acidothermus;s__
ASV824	0.00486111	0.00763889	0.0409722	PM-R	0.4257	0.023	d__Bacteria;p__Myxococcota;c__Polyangia;o__Polyangiales;f__Polyangiaceae;g__Pajaroellobacter;s__
ASV841	0.00694444	0.000694444	0.0354167	PM-R	0.457	0.02	d__Bacteria;p__Chloroflexi;c__AD3;o__AD3;f__AD3;g__AD3;s__uncultured_bacterium
ASV846	0	0.00625	0.0416667	PM-R	0.4831	0.01	d__Bacteria;p__Actinobacteriota;c__Actinobacteria;o__Corynebacteriales;f__Mycobacteriaceae;g__Mycobacterium;s__
ASV869	0	0.00972222	0.0347222	PM-R	0.5208	0.007	d__Bacteria;p__Acidobacteriota;c__Holophagae;o__Subgroup_7;f__Subgroup_7;g__Subgroup_7;s__uncultured_bacterium
ASV901	0	0.00138889	0.0409722	PM-R	0.5373	0.003	d__Bacteria;p__Actinobacteriota;c__Actinobacteria;o__Micrococcales;f__Micrococcaceae;g__Sinomonas;s__
ASV943	0.00902778	0	0.03125	PM-R	0.431	0.022	d__Bacteria;p__Actinobacteriota;c__Thermoleophilia;o__Gaiellales;f__uncultured;g__uncultured;s__uncultured_bacterium
ASV1036	0	0.00416667	0.0381944	PM-R	0.6011	0.004	d__Bacteria;p__Chloroflexi;c__Ktedonobacteria;o__Ktedonobacterales;f__JG30-KF-AS9;g__JG30-KF-AS9;s__
ASV1041	0	0	0.0409722	PM-R	0.4444	0.028	d__Bacteria;p__Proteobacteria;c__Gammaproteobacteria;o__KF-JG30-C25;f__KF-JG30-C25;g__KF-JG30-C25;s__uncultured_gamma
ASV1086	0	0.00555556	0.0291667	PM-R	0.56	0.011	d__Bacteria;p__Acidobacteriota;c__Acidobacteriae;o__Solibacterales;f__Solibacteraceae;g__Candidatus_Solibacter;s__
ASV1122	0.00208333	0.00277778	0.01875	PM-R	0.3529	0.035	d__Bacteria;p__Chloroflexi;c__Ktedonobacteria;o__B12-WMSP1;f__B12-WMSP1;g__B12-WMSP1;s__uncultured_bacterium
ASV1131	0	0	0.0291667	PM-R	0.4444	0.017	d__Bacteria;p__Planctomycetota;c__Planctomycetes;o__Isosphaerales;f__Isosphaeraceae;g__Tundrisphaera;s__uncultured_bacterium
ASV1180	0	0	0.0243056	PM-R	0.4444	0.025	d__Bacteria;p__Actinobacteriota;c__Actinobacteria;o__Corynebacteriales;f__Nocardiaceae;g__Nocardia;s__
ASV1245	0	0	0.0222222	PM-R	0.4444	0.022	d__Bacteria;p__Proteobacteria;c__Alphaproteobacteria;o__Elsterales;f__uncultured;g__uncultured;s__
ASV1260	0	0.00486111	0.01875	PM-R	0.4412	0.029	d__Bacteria;p__Proteobacteria;c__Gammaproteobacteria;o__Burkholderiales;f__Burkholderiaceae;g__Burkholderia-Caballeronia-Paraburkholderia;s__
ASV1323	0.00208333	0.00138889	0.0131944	PM-R	0.4398	0.035	d__Bacteria;p__Proteobacteria;c__Gammaproteobacteria;o__Burkholderiales;f__Nitrosomonadaceae;g__Ellin6067;s__uncultured_bacterium
ASV1433	0.00138889	0	0.0131944	PM-R	0.4021	0.046	d__Bacteria;p__Acidobacteriota;c__Acidobacteriae;o__Acidobacteriales;f__uncultured;g__uncultured;s__
ASV1610	0.00208333	0	0.0118056	PM-R	0.4722	0.029	d__Bacteria;p__Proteobacteria;c__Gammaproteobacteria;o__Burkholderiales;f__;g__;s__
ASV28	0.529861	0.38125	0.325	PP	0.4287	0.005	d__Bacteria;p__Acidobacteriota;c__Acidobacteriae;o__Acidobacteriales;f__Acidobacteriaceae_(Subgroup_1);g__Granulicella;s__
ASV34	0.509028	0.429167	0.238889	PP	0.4324	0.002	d__Bacteria;p__Acidobacteriota;c__Acidobacteriae;o__Solibacterales;f__Solibacteraceae;g__Candidatus_Solibacter;s__
ASV40	0.545833	0.245833	0.315278	PP	0.4931	0.012	d__Bacteria;p__Acidobacteriota;c__Acidobacteriae;o__Acidobacteriales;f__uncultured;g__uncultured;s__bacterium_Ellin6527
ASV41	0.500694	0.288194	0.299306	PP	0.4601	0.006	d__Bacteria;p__WPS-2;c__WPS-2;o__WPS-2;f__WPS-2;g__WPS-2;s__uncultured_bacterium
ASV43	0.484028	0.311806	0.296528	PP	0.4431	0.009	d__Bacteria;p__Acidobacteriota;c__Acidobacteriae;o__Acidobacteriales;f__;g__uncultured;s__
ASV44	0.443056	0.329167	0.319444	PP	0.4059	0.034	d__Bacteria;p__Proteobacteria;c__Alphaproteobacteria;o__Rhizobiales;f__Xanthobacteraceae;g__Bradyrhizobium;s__Bradyrhizobium_sp.
ASV46	0.438194	0.29375	0.275694	PP	0.4349	0.019	d__Bacteria;p__Proteobacteria;c__Alphaproteobacteria;o__Micropepsales;f__Micropepsaceae;g__uncultured;s__
ASV54	0.789583	0.0416667	0.0402778	PP	0.906	0.001	d__Bacteria;p__Actinobacteriota;c__Actinobacteria;o__Frankiales;f__;g__;s__
ASV56	0.441667	0.3	0.146528	PP	0.4973	0.028	d__Bacteria;p__Proteobacteria;c__Alphaproteobacteria;o__Rhizobiales;f__Xanthobacteraceae;g__Bradyrhizobium;s__Bradyrhizobium_elkanii
ASV75	0.444444	0.177083	0.1375	PP	0.5855	0.001	d__Bacteria;p__Acidobacteriota;c__Acidobacteriae;o__Bryobacterales;f__Bryobacteraceae;g__Bryobacter;s__
ASV78	0.295833	0.228472	0.217361	PP	0.3989	0.034	d__Bacteria;p__Actinobacteriota;c__Actinobacteria;o__Pseudonocardiales;f__Pseudonocardiaceae;g__Crossiella;s__uncultured_bacterium
ASV93	0.331944	0.149306	0.115972	PP	0.5558	0.045	d__Bacteria;p__Bacteroidota;c__Bacteroidia;o__Chitinophagales;f__Chitinophagaceae;g__Puia;s__uncultured_bacterium
ASV103	0.302083	0.111806	0.102778	PP	0.5847	0.001	d__Bacteria;p__Acidobacteriota;c__Acidobacteriae;o__Bryobacterales;f__Bryobacteraceae;g__Bryobacter;s__
ASV108	0.367361	0.136111	0.0354167	PP	0.6817	0.027	d__Bacteria;p__Proteobacteria;c__Gammaproteobacteria;o__Xanthomonadales;f__Rhodanobacteraceae;g__;s__
ASV132	0.208333	0.113194	0.123611	PP	0.468	0.015	d__Bacteria;p__Chloroflexi;c__Ktedonobacteria;o__Ktedonobacterales;f__Ktedonobacteraceae;g__;s__
ASV146	0.394444	0.0138889	0	PP	0.7513	0.001	d__Bacteria;p__Chloroflexi;c__Ktedonobacteria;o__Ktedonobacterales;f__Ktedonobacteraceae;g__;s__
ASV147	0.363889	0.0180556	0	PP	0.9527	0.001	d__Bacteria;p__Chloroflexi;c__Ktedonobacteria;o__Ktedonobacterales;f__Ktedonobacteraceae;g__uncultured;s__
ASV171	0.166667	0.114583	0.0680556	PP	0.4771	0.022	d__Bacteria;p__Actinobacteriota;c__Actinobacteria;o__Micrococcales;f__Microbacteriaceae;g__;s__
ASV174	0.205556	0.075	0.0381944	PP	0.6449	0.001	d__Bacteria;p__Patescibacteria;c__Saccharimonadia;o__Saccharimonadales;f__;g__;s__uncultured_bacterium
ASV179	0.257639	0.0708333	0.0236111	PP	0.7318	0.001	d__Bacteria;p__Proteobacteria;c__Alphaproteobacteria;o__Micropepsales;f__Micropepsaceae;g__uncultured;s__
ASV181	0.176389	0.0597222	0.0736111	PP	0.5695	0.003	d__Bacteria;p__Acidobacteriota;c__Acidobacteriae;o__Acidobacteriales;f__uncultured;g__uncultured;s__
ASV183	0.206944	0.113194	0.0256944	PP	0.4654	0.02	d__Bacteria;p__Acidobacteriota;c__Acidobacteriae;o__Solibacterales;f__Solibacteraceae;g__Candidatus_Solibacter;s__
ASV187	0.1625	0.118056	0.0465278	PP	0.4968	0.026	d__Bacteria;p__Actinobacteriota;c__Acidimicrobiia;o__IMCC26256;f__IMCC26256;g__IMCC26256;s__uncultured_bacterium
ASV191	0.157639	0.0840278	0.0722222	PP	0.5022	0.031	d__Bacteria;p__Gemmatimonadota;c__Gemmatimonadetes;o__Gemmatimonadales;f__Gemmatimonadaceae;g__uncultured;s__
ASV192	0.153472	0.0875	0.0909722	PP	0.4623	0.03	d__Bacteria;p__Bacteroidota;c__Bacteroidia;o__Chitinophagales;f__Chitinophagaceae;g__;s__
ASV208	0.177778	0.114583	0	PP	0.4729	0.018	d__Bacteria;p__Planctomycetota;c__Planctomycetes;o__Isosphaerales;f__Isosphaeraceae;g__;s__
ASV212	0.160417	0.0861111	0.0368056	PP	0.5662	0.008	d__Bacteria;p__Chloroflexi;c__Ktedonobacteria;o__Ktedonobacterales;f__Ktedonobacteraceae;g__uncultured;s__uncultured_bacterium
ASV215	0.155556	0.0479167	0.0708333	PP	0.5671	0.001	d__Bacteria;p__Proteobacteria;c__Gammaproteobacteria;o__Xanthomonadales;f__Rhodanobacteraceae;g__;s__
ASV219	0.160417	0.0277778	0.0923611	PP	0.4447	0.038	d__Bacteria;p__Actinobacteriota;c__Actinobacteria;o__Streptosporangiales;f__Thermomonosporaceae;g__;s__
ASV227	0.186111	0.0555556	0.0173611	PP	0.7185	0.001	d__Bacteria;p__Acidobacteriota;c__Acidobacteriae;o__Acidobacteriales;f__Acidobacteriaceae_(Subgroup_1);g__uncultured;s__uncultured_bacterium
ASV244	0.210417	0	0	PP	0.7778	0.001	d__Bacteria;p__Proteobacteria;c__Alphaproteobacteria;o__Micropepsales;f__Micropepsaceae;g__uncultured;s__
ASV257	0.123611	0.0756944	0.0305556	PP	0.478	0.026	d__Bacteria;p__Actinobacteriota;c__Actinobacteria;o__Corynebacteriales;f__Mycobacteriaceae;g__Mycobacterium;s__
ASV263	0.125	0.0430556	0.0527778	PP	0.5031	0.024	d__Bacteria;p__Proteobacteria;c__Alphaproteobacteria;o__Caulobacterales;f__Caulobacteraceae;g__Phenylobacterium;s__
ASV264	0.147222	0.0159722	0.0444444	PP	0.5515	0.008	d__Bacteria;p__Actinobacteriota;c__Actinobacteria;o__Pseudonocardiales;f__Pseudonocardiaceae;g__Kutzneria;s__
ASV268	0.178472	0.0340278	0.00902778	PP	0.7161	0.002	d__Bacteria;p__Chloroflexi;c__Ktedonobacteria;o__Ktedonobacterales;f__Ktedonobacteraceae;g__uncultured;s__uncultured_bacterium
ASV274	0.131944	0.0652778	0.0236111	PP	0.5975	0.002	d__Bacteria;p__Acidobacteriota;c__Acidobacteriae;o__Acidobacteriales;f__Acidobacteriaceae_(Subgroup_1);g__;s__uncultured_bacterium
ASV281	0.148611	0.0520833	0.0152778	PP	0.6116	0.005	d__Bacteria;p__Verrucomicrobiota;c__Verrucomicrobiae;o__Opitutales;f__Opitutaceae;g__Opitutus;s__
ASV285	0.18125	0.0416667	0.00347222	PP	0.5337	0.006	d__Bacteria;p__Chloroflexi;c__Ktedonobacteria;o__Ktedonobacterales;f__Ktedonobacteraceae;g__uncultured;s__uncultured_bacterium
ASV287	0.185417	0.00208333	0	PP	0.6593	0.005	d__Bacteria;p__Patescibacteria;c__Microgenomatia;o__Candidatus_Levybacteria;f__Candidatus_Levybacteria;g__Candidatus_Levybacteria;s__
ASV292	0.116667	0.0909722	0	PP	0.437	0.038	d__Bacteria;p__Acidobacteriota;c__Acidobacteriae;o__Solibacterales;f__Solibacteraceae;g__Candidatus_Solibacter;s__uncultured_bacterium
ASV299	0.0965278	0.0583333	0.0555556	PP	0.4587	0.05	d__Bacteria;p__Actinobacteriota;c__Thermoleophilia;o__Solirubrobacterales;f__Solirubrobacteraceae;g__Conexibacter;s__uncultured_bacterium
ASV309	0.109028	0.0569444	0.0347222	PP	0.4829	0.031	d__Bacteria;p__Proteobacteria;c__Gammaproteobacteria;o__Burkholderiales;f__Burkholderiaceae;g__Burkholderia-Caballeronia-Paraburkholderia;s__
ASV319	0.154861	0	0	PP	0.5556	0.005	d__Bacteria;p__Bacteroidota;c__Bacteroidia;o__Sphingobacteriales;f__Sphingobacteriaceae;g__Mucilaginibacter;s__
ASV320	0.123611	0.0284722	0.0368056	PP	0.6544	0.001	d__Bacteria;p__Bacteroidota;c__Bacteroidia;o__Chitinophagales;f__Chitinophagaceae;g__;s__
ASV324	0.114583	0.025	0.0305556	PP	0.5986	0.002	d__Bacteria;p__Actinobacteriota;c__Acidimicrobiia;o__IMCC26256;f__IMCC26256;g__IMCC26256;s__
ASV340	0.102778	0.0409722	0.0305556	PP	0.5241	0.012	d__Bacteria;p__Proteobacteria;c__Gammaproteobacteria;o__Gammaproteobacteria_Incertae_Sedis;f__Unknown_Family;g__Acidibacter;s__
ASV341	0.122917	0.0194444	0.00763889	PP	0.5463	0.026	d__Bacteria;p__Chloroflexi;c__Anaerolineae;o__SBR1031;f__SBR1031;g__SBR1031;s__uncultured_bacterium
ASV356	0.151389	0.0194444	0.00972222	PP	0.6521	0.007	d__Bacteria;p__Chloroflexi;c__Ktedonobacteria;o__Ktedonobacterales;f__Ktedonobacteraceae;g__;s__
ASV365	0.134722	0	0	PP	0.7778	0.001	d__Bacteria;p__Acidobacteriota;c__Acidobacteriae;o__Acidobacteriales;f__Acidobacteriaceae_(Subgroup_1);g__;s__
ASV378	0.105556	0.00416667	0.0416667	PP	0.6198	0.003	d__Bacteria;p__Bacteroidota;c__Bacteroidia;o__Sphingobacteriales;f__Sphingobacteriaceae;g__Mucilaginibacter;s__
ASV382	0.140972	0.01875	0	PP	0.4903	0.016	d__Bacteria;p__Chloroflexi;c__Ktedonobacteria;o__Ktedonobacterales;f__Ktedonobacteraceae;g__;s__
ASV385	0.1	0.0548611	0.00555556	PP	0.4848	0.032	d__Bacteria;p__Actinobacteriota;c__Actinobacteria;o__Catenulisporales;f__Catenulisporaceae;g__Catenulispora;s__
ASV387	0.100694	0.0173611	0.00972222	PP	0.6129	0.004	d__Bacteria;p__Verrucomicrobiota;c__Verrucomicrobiae;o__Chthoniobacterales;f__Chthoniobacteraceae;g__Candidatus_Udaeobacter;s__
ASV388	0.133333	0.0125	0.0173611	PP	0.5447	0.003	d__Bacteria;p__Proteobacteria;c__Alphaproteobacteria;o__Micropepsales;f__Micropepsaceae;g__uncultured;s__
ASV397	0.120833	0.0263889	0.00694444	PP	0.6967	0.002	d__Bacteria;p__;c__;o__;f__;g__;s__uncultured_bacterium
ASV398	0.108333	0.0291667	0	PP	0.5253	0.01	d__Bacteria;p__Acidobacteriota;c__Acidobacteriae;o__Solibacterales;f__Solibacteraceae;g__Candidatus_Solibacter;s__
ASV413	0.0854167	0.0201389	0.0222222	PP	0.5199	0.01	d__Bacteria;p__Nitrospirota;c__Nitrospiria;o__Nitrospirales;f__Nitrospiraceae;g__Nitrospira;s__
ASV415	0.0826389	0.0402778	0	PP	0.4482	0.028	d__Bacteria;p__Chloroflexi;c__Ktedonobacteria;o__B12-WMSP1;f__B12-WMSP1;g__B12-WMSP1;s__
ASV420	0.0861111	0.0236111	0.0138889	PP	0.5418	0.004	d__Bacteria;p__Acidobacteriota;c__Acidobacteriae;o__;f__;g__;s__
ASV421	0.135417	0	0	PP	0.4444	0.021	d__Bacteria;p__Acidobacteriota;c__Acidobacteriae;o__Bryobacterales;f__Bryobacteraceae;g__Bryobacter;s__uncultured_bacterium
ASV427	0.0916667	0.0284722	0.0131944	PP	0.6875	0.001	d__Bacteria;p__;c__;o__;f__;g__;s__
ASV431	0.0708333	0.0125	0.0243056	PP	0.5118	0.014	d__Bacteria;p__Verrucomicrobiota;c__Verrucomicrobiae;o__Chthoniobacterales;f__Chthoniobacteraceae;g__Chthoniobacter;s__
ASV432	0.0729167	0.0576389	0	PP	0.4344	0.035	d__Bacteria;p__Planctomycetota;c__Phycisphaerae;o__Tepidisphaerales;f__WD2101_soil_group;g__WD2101_soil_group;s__uncultured_planctomycete
ASV451	0.0916667	0.0145833	0.01875	PP	0.5704	0.006	d__Bacteria;p__Proteobacteria;c__Alphaproteobacteria;o__Rhizobiales;f__Beijerinckiaceae;g__Roseiarcus;s__
ASV469	0.0986111	0	0.0145833	PP	0.6776	0.001	d__Bacteria;p__Bacteroidota;c__Bacteroidia;o__Chitinophagales;f__Chitinophagaceae;g__;s__
ASV482	0.0805556	0.0180556	0	PP	0.4538	0.016	d__Bacteria;p__Actinobacteriota;c__Acidimicrobiia;o__IMCC26256;f__IMCC26256;g__IMCC26256;s__
ASV485	0.0826389	0	0.00763889	PP	0.5085	0.014	d__Bacteria;p__Chloroflexi;c__Ktedonobacteria;o__Ktedonobacterales;f__Ktedonobacteraceae;g__uncultured;s__
ASV489	0.103472	0	0	PP	0.6667	0.002	d__Bacteria;p__Verrucomicrobiota;c__Verrucomicrobiae;o__Pedosphaerales;f__Pedosphaeraceae;g__;s__
ASV492	0.106944	0	0	PP	0.7778	0.001	d__Bacteria;p__Chloroflexi;c__Anaerolineae;o__SBR1031;f__SBR1031;g__SBR1031;s__uncultured_bacterium
ASV493	0.0798611	0.0138889	0	PP	0.6626	0.002	d__Bacteria;p__Chloroflexi;c__Ktedonobacteria;o__Ktedonobacterales;f__Ktedonobacteraceae;g__;s__
ASV494	0.104861	0	0	PP	0.6667	0.001	d__Bacteria;p__Chloroflexi;c__Ktedonobacteria;o__Ktedonobacterales;f__Ktedonobacteraceae;g__;s__
ASV495	0.0840278	0	0.0243056	PP	0.4309	0.016	d__Bacteria;p__Proteobacteria;c__Gammaproteobacteria;o__Xanthomonadales;f__Rhodanobacteraceae;g__Rhodanobacter;s__uncultured_bacterium
ASV499	0.0638889	0.0131944	0.0152778	PP	0.3843	0.046	d__Bacteria;p__Proteobacteria;c__Alphaproteobacteria;o__Rhizobiales;f__Xanthobacteraceae;g__uncultured;s__
ASV512	0.0833333	0	0	PP	0.4444	0.019	d__Bacteria;p__Chloroflexi;c__Ktedonobacteria;o__B12-WMSP1;f__B12-WMSP1;g__B12-WMSP1;s__
ASV522	0.0784722	0.0152778	0.00763889	PP	0.516	0.008	d__Bacteria;p__Actinobacteriota;c__Actinobacteria;o__Micromonosporales;f__Micromonosporaceae;g__;s__
ASV534	0.0583333	0.0277778	0.00416667	PP	0.4308	0.03	d__Bacteria;p__Proteobacteria;c__Alphaproteobacteria;o__Rhodospirillales;f__Rhodospirillaceae;g__uncultured;s__
ASV544	0.0861111	0	0	PP	0.5556	0.005	d__Bacteria;p__Acidobacteriota;c__Acidobacteriae;o__Bryobacterales;f__Bryobacteraceae;g__Bryobacter;s__
ASV562	0.0701389	0.00833333	0.0125	PP	0.4283	0.024	d__Bacteria;p__Acidobacteriota;c__Acidobacteriae;o__Acidobacteriales;f__Acidobacteriaceae_(Subgroup_1);g__;s__
ASV573	0.0729167	0.00625	0	PP	0.4094	0.019	d__Bacteria;p__Chloroflexi;c__Ktedonobacteria;o__Ktedonobacterales;f__Ktedonobacteraceae;g__;s__
ASV589	0.0756944	0	0	PP	0.7778	0.001	d__Bacteria;p__Verrucomicrobiota;c__Verrucomicrobiae;o__Chthoniobacterales;f__Chthoniobacteraceae;g__Chthoniobacter;s__
ASV595	0.0645833	0.00555556	0.00763889	PP	0.7381	0.001	d__Bacteria;p__Acidobacteriota;c__Acidobacteriae;o__Bryobacterales;f__Bryobacteraceae;g__Bryobacter;s__
ASV603	0.0625	0.00902778	0	PP	0.6796	0.004	d__Bacteria;p__WPS-2;c__WPS-2;o__WPS-2;f__WPS-2;g__WPS-2;s__uncultured_bacterium
ASV606	0.08125	0	0	PP	0.5556	0.008	d__Bacteria;p__Chloroflexi;c__Anaerolineae;o__SBR1031;f__SBR1031;g__SBR1031;s__
ASV620	0.06875	0.00486111	0	PP	0.6226	0.001	d__Bacteria;p__Proteobacteria;c__Alphaproteobacteria;o__;f__;g__;s__
ASV630	0.0784722	0	0	PP	0.5556	0.002	d__Bacteria;p__Actinobacteriota;c__Actinobacteria;o__Frankiales;f__Frankiaceae;g__Jatrophihabitans;s__
ASV640	0.0604167	0	0	PP	0.6667	0.002	d__Bacteria;p__Bacteroidota;c__Bacteroidia;o__Chitinophagales;f__Chitinophagaceae;g__Puia;s__
ASV650	0.0673611	0	0	PP	0.5556	0.009	d__Bacteria;p__Chloroflexi;c__Ktedonobacteria;o__Ktedonobacterales;f__Ktedonobacteraceae;g__;s__
ASV670	0.0645833	0.00486111	0	PP	0.62	0.001	d__Bacteria;p__Chloroflexi;c__Ktedonobacteria;o__Ktedonobacterales;f__Ktedonobacteraceae;g__;s__
ASV672	0.0534722	0	0.0111111	PP	0.552	0.011	d__Bacteria;p__Myxococcota;c__Polyangia;o__Haliangiales;f__Haliangiaceae;g__Haliangium;s__
ASV674	0.0673611	0	0	PP	0.5556	0.005	d__Bacteria;p__Chloroflexi;c__Ktedonobacteria;o__Ktedonobacterales;f__Ktedonobacteraceae;g__uncultured;s__
ASV684	0.0659722	0	0	PP	0.5556	0.004	d__Bacteria;p__Chloroflexi;c__Anaerolineae;o__SBR1031;f__SBR1031;g__SBR1031;s__uncultured_bacterium
ASV688	0.0604167	0	0.00486111	PP	0.617	0.003	d__Bacteria;p__Chloroflexi;c__Ktedonobacteria;o__Ktedonobacterales;f__Ktedonobacteraceae;g__;s__
ASV703	0.0548611	0.00694444	0.00416667	PP	0.6468	0.002	d__Bacteria;p__Chloroflexi;c__Ktedonobacteria;o__Ktedonobacterales;f__Ktedonobacteraceae;g__;s__
ASV718	0.0520833	0.0118056	0	PP	0.4529	0.018	d__Bacteria;p__Chloroflexi;c__Ktedonobacteria;o__Ktedonobacterales;f__Ktedonobacteraceae;g__;s__
ASV731	0.0597222	0	0	PP	0.6667	0.002	d__Bacteria;p__Chloroflexi;c__Ktedonobacteria;o__Ktedonobacterales;f__Ktedonobacteraceae;g__1959-1;s__uncultured_bacterium
ASV733	0.0569444	0	0	PP	0.4444	0.023	d__Bacteria;p__Chloroflexi;c__Ktedonobacteria;o__Ktedonobacterales;f__Ktedonobacteraceae;g__;s__
ASV736	0.0402778	0.0104167	0	PP	0.4414	0.014	d__Bacteria;p__Acidobacteriota;c__Acidobacteriae;o__Acidobacteriales;f__uncultured;g__uncultured;s__
ASV760	0.0340278	0.0152778	0	PP	0.3834	0.049	d__Bacteria;p__Acidobacteriota;c__Acidobacteriae;o__Acidobacteriales;f__Koribacteraceae;g__Candidatus_Koribacter;s__uncultured_bacterium
ASV774	0.0569444	0	0	PP	0.5556	0.004	d__Bacteria;p__Chloroflexi;c__Ktedonobacteria;o__Ktedonobacterales;f__Ktedonobacteraceae;g__;s__
ASV778	0.0381944	0.00902778	0	PP	0.4493	0.02	d__Bacteria;p__Myxococcota;c__Polyangia;o__Haliangiales;f__Haliangiaceae;g__Haliangium;s__uncultured_bacterium
ASV793	0.0527778	0	0	PP	0.4444	0.024	d__Bacteria;p__Proteobacteria;c__Alphaproteobacteria;o__Caulobacterales;f__Caulobacteraceae;g__uncultured;s__uncultured_bacterium
ASV798	0.0354167	0.0145833	0	PP	0.4722	0.019	d__Bacteria;p__Planctomycetota;c__Planctomycetes;o__Gemmatales;f__Gemmataceae;g__uncultured;s__
ASV805	0.0298611	0.00416667	0.00625	PP	0.4943	0.008	d__Bacteria;p__WPS-2;c__WPS-2;o__WPS-2;f__WPS-2;g__WPS-2;s__uncultured_bacterium
ASV811	0.0388889	0	0.00555556	PP	0.5833	0.005	d__Bacteria;p__Verrucomicrobiota;c__Verrucomicrobiae;o__Pedosphaerales;f__Pedosphaeraceae;g__Pedosphaeraceae;s__
ASV817	0.0493056	0	0	PP	0.4444	0.021	d__Bacteria;p__Chloroflexi;c__Ktedonobacteria;o__Ktedonobacterales;f__Ktedonobacteraceae;g__uncultured;s__uncultured_bacterium
ASV823	0.0354167	0	0	PP	0.4444	0.028	d__Bacteria;p__Acidobacteriota;c__Acidobacteriae;o__Acidobacteriales;f__Acidobacteriaceae_(Subgroup_1);g__Terriglobus;s__Terriglobus_sp.
ASV826	0.0354167	0	0	PP	0.4444	0.022	d__Bacteria;p__WPS-2;c__WPS-2;o__WPS-2;f__WPS-2;g__WPS-2;s__uncultured_bacterium
ASV831	0.0319444	0.0138889	0	PP	0.3872	0.039	d__Bacteria;p__Patescibacteria;c__Saccharimonadia;o__Saccharimonadales;f__;g__;s__uncultured_bacterium
ASV833	0.0409722	0.00555556	0	PP	0.7828	0.001	d__Bacteria;p__Planctomycetota;c__vadinHA49;o__vadinHA49;f__vadinHA49;g__vadinHA49;s__
ASV844	0.0430556	0.00555556	0	PP	0.5905	0.002	d__Bacteria;p__Proteobacteria;c__Alphaproteobacteria;o__Rhizobiales;f__Beijerinckiaceae;g__Methylobacterium-Methylorubrum;s__
ASV849	0.0388889	0.00347222	0.000694444	PP	0.6022	0.009	d__Bacteria;p__Bacteroidota;c__Bacteroidia;o__Chitinophagales;f__Chitinophagaceae;g__;s__
ASV851	0.04375	0	0	PP	0.4444	0.016	d__Bacteria;p__Chloroflexi;c__Ktedonobacteria;o__Ktedonobacterales;f__Ktedonobacteraceae;g__;s__
ASV853	0.0354167	0.000694444	0	PP	0.5449	0.008	d__Bacteria;p__Verrucomicrobiota;c__Verrucomicrobiae;o__Chthoniobacterales;f__Chthoniobacteraceae;g__Chthoniobacter;s__uncultured_bacterium
ASV855	0.0354167	0.00138889	0	PP	0.5346	0.006	d__Bacteria;p__Bacteroidota;c__Bacteroidia;o__Sphingobacteriales;f__Sphingobacteriaceae;g__Mucilaginibacter;s__
ASV871	0.0243056	0.0138889	0.00347222	PP	0.4537	0.037	d__Bacteria;p__Armatimonadota;c__uncultured;o__uncultured;f__uncultured;g__uncultured;s__uncultured_bacterium
ASV875	0.0444444	0	0	PP	0.6667	0.004	d__Bacteria;p__Proteobacteria;c__Gammaproteobacteria;o__Burkholderiales;f__Oxalobacteraceae;g__;s__
ASV877	0.0416667	0	0	PP	0.5556	0.003	d__Bacteria;p__Myxococcota;c__Polyangia;o__Haliangiales;f__Haliangiaceae;g__Haliangium;s__
ASV897	0.0277778	0.00972222	0.0104167	PP	0.5153	0.036	d__Bacteria;p__Acidobacteriota;c__Acidobacteriae;o__Acidobacteriales;f__Acidobacteriaceae_(Subgroup_1);g__;s__
ASV898	0.03125	0	0.00277778	PP	0.4082	0.02	d__Bacteria;p__Proteobacteria;c__Gammaproteobacteria;o__Burkholderiales;f__Comamonadaceae;g__;s__
ASV903	0.0305556	0	0.00138889	PP	0.4251	0.024	d__Bacteria;p__Verrucomicrobiota;c__Verrucomicrobiae;o__Pedosphaerales;f__Pedosphaeraceae;g__uncultured;s__
ASV916	0.0319444	0	0.00833333	PP	0.5287	0.003	d__Bacteria;p__Bdellovibrionota;c__Bdellovibrionia;o__Bdellovibrionales;f__Bdellovibrionaceae;g__Bdellovibrio;s__uncultured_bacterium
ASV919	0.0319444	0	0	PP	0.4444	0.021	d__Bacteria;p__Patescibacteria;c__Saccharimonadia;o__Saccharimonadales;f__;g__;s__
ASV938	0.0354167	0.00277778	0	PP	0.4121	0.046	d__Bacteria;p__Proteobacteria;c__Gammaproteobacteria;o__Salinisphaerales;f__Solimonadaceae;g__Nevskia;s__
ASV948	0.0458333	0	0	PP	0.4444	0.015	d__Bacteria;p__Proteobacteria;c__Alphaproteobacteria;o__Acetobacterales;f__Acetobacteraceae;g__;s__
ASV976	0.025	0.00763889	0	PP	0.4255	0.025	d__Bacteria;p__Chloroflexi;c__AD3;o__AD3;f__AD3;g__AD3;s__
ASV994	0.0347222	0	0	PP	0.4444	0.023	d__Bacteria;p__Proteobacteria;c__Gammaproteobacteria;o__Burkholderiales;f__Methylophilaceae;g__;s__uncultured_bacterium
ASV1038	0.0263889	0	0.00138889	PP	0.4222	0.029	d__Bacteria;p__Proteobacteria;c__Gammaproteobacteria;o__Xanthomonadales;f__Rhodanobacteraceae;g__;s__
ASV1068	0.0354167	0	0	PP	0.5556	0.009	d__Bacteria;p__Chloroflexi;c__Ktedonobacteria;o__Ktedonobacterales;f__Ktedonobacteraceae;g__uncultured;s__uncultured_bacterium
ASV1079	0.0215278	0.00347222	0	PP	0.7654	0.001	d__Bacteria;p__Acidobacteriota;c__Acidobacteriae;o__Bryobacterales;f__Bryobacteraceae;g__Bryobacter;s__
ASV1080	0.0291667	0	0.00208333	PP	0.7259	0.001	d__Bacteria;p__Acidobacteriota;c__Acidobacteriae;o__Bryobacterales;f__Bryobacteraceae;g__Bryobacter;s__
ASV1136	0.0215278	0.00625	0.00208333	PP	0.5607	0.002	d__Bacteria;p__Actinobacteriota;c__Actinobacteria;o__Streptomycetales;f__Streptomycetaceae;g__Streptomyces;s__
ASV1137	0.0263889	0	0.00138889	PP	0.4222	0.022	d__Bacteria;p__Proteobacteria;c__Gammaproteobacteria;o__Xanthomonadales;f__Rhodanobacteraceae;g__Rhodanobacter;s__
ASV1219	0.0166667	0	0.00486111	PP	0.4301	0.022	d__Bacteria;p__Myxococcota;c__Myxococcia;o__Myxococcales;f__Myxococcaceae;g__P3OB-42;s__uncultured_bacterium
ASV1314	0.0194444	0	0.00416667	PP	0.366	0.049	d__Bacteria;p__Acidobacteriota;c__Acidobacteriae;o__Acidobacteriales;f__Koribacteraceae;g__Candidatus_Koribacter;s__uncultured_bacterium
ASV1383	0.0236111	0	0	PP	0.4444	0.021	d__Bacteria;p__Actinobacteriota;c__Acidimicrobiia;o__uncultured;f__uncultured;g__uncultured;s__
ASV1384	0.0229167	0	0	PP	0.4444	0.024	d__Bacteria;p__Acidobacteriota;c__Acidobacteriae;o__Bryobacterales;f__Bryobacteraceae;g__Bryobacter;s__
ASV1493	0.0111111	0.00763889	0	PP	0.3951	0.041	d__Bacteria;p__Verrucomicrobiota;c__Verrucomicrobiae;o__Opitutales;f__Opitutaceae;g__;s__
ASV1533	0.01875	0	0	PP	0.4444	0.024	d__Bacteria;p__Chloroflexi;c__Ktedonobacteria;o__B12-WMSP1;f__B12-WMSP1;g__B12-WMSP1;s__
ASV1537	0.0118056	0	0.00208333	PP	0.3778	0.022	d__Bacteria;p__Proteobacteria;c__Gammaproteobacteria;o__Gammaproteobacteria_Incertae_Sedis;f__Unknown_Family;g__Acidibacter;s__
ASV1637	0.0138889	0	0	PP	0.5556	0.007	d__Bacteria;p__Actinobacteriota;c__Actinobacteria;o__Frankiales;f__Acidothermaceae;g__Acidothermus;s__
ASV1663	0.0125	0	0	PP	0.4444	0.017	d__Bacteria;p__Patescibacteria;c__Saccharimonadia;o__Saccharimonadales;f__;g__;s__uncultured_bacterium
ASV2053	0.00972222	0	0	PP	0.4444	0.023	d__Bacteria;p__Actinobacteriota;c__Actinobacteria;o__Corynebacteriales;f__Mycobacteriaceae;g__Mycobacterium;s__
ASV2219	0.00625	0.00138889	0	PP	0.5455	0.007	d__Bacteria;p__;c__;o__;f__;g__;s__
ASV3	1.30208	1.59653	1.06875	P-R	0.4024	0.029	d__Bacteria;p__Chloroflexi;c__Ktedonobacteria;o__Ktedonobacterales;f__Ktedonobacteraceae;g__G12-WMSP1;s__uncultured_Chloroflexi
ASV11	0.701389	0.921528	0.58125	P-R	0.4181	0.008	d__Bacteria;p__Chloroflexi;c__Ktedonobacteria;o__Ktedonobacterales;f__Ktedonobacteraceae;g__G12-WMSP1;s__uncultured_Chloroflexi
ASV23	0.479167	0.596528	0.375	P-R	0.4112	0.039	d__Bacteria;p__Actinobacteriota;c__Acidimicrobiia;o__IMCC26256;f__IMCC26256;g__IMCC26256;s__uncultured_bacterium
ASV66	0.2375	0.355556	0.221528	P-R	0.4365	0.041	d__Bacteria;p__Verrucomicrobiota;c__Verrucomicrobiae;o__Opitutales;f__Opitutaceae;g__;s__
ASV70	0.215972	0.319444	0.248611	P-R	0.4074	0.05	d__Bacteria;p__Chloroflexi;c__Ktedonobacteria;o__Ktedonobacterales;f__Ktedonobacteraceae;g__1921-2;s__uncultured_bacterium
ASV79	0.160417	0.407639	0.15625	P-R	0.5628	0.003	d__Bacteria;p__Planctomycetota;c__Phycisphaerae;o__Tepidisphaerales;f__WD2101_soil_group;g__WD2101_soil_group;s__uncultured_planctomycete
ASV83	0.0319444	0.340278	0.324306	P-R	0.4885	0.032	d__Bacteria;p__Proteobacteria;c__Gammaproteobacteria;o__Xanthomonadales;f__Rhodanobacteraceae;g__Dyella;s__
ASV90	0.142361	0.295139	0.210417	P-R	0.4555	0.001	d__Bacteria;p__Chloroflexi;c__Ktedonobacteria;o__C0119;f__C0119;g__C0119;s__uncultured_Chloroflexi
ASV100	0.16875	0.229167	0.159722	P-R	0.411	0.02	d__Bacteria;p__Chloroflexi;c__AD3;o__AD3;f__AD3;g__AD3;s__
ASV102	0.127778	0.242361	0.202778	P-R	0.423	0.008	d__Bacteria;p__Chloroflexi;c__Ktedonobacteria;o__Ktedonobacterales;f__JG30-KF-AS9;g__JG30-KF-AS9;s__uncultured_bacterium
ASV107	0.15625	0.214583	0.168056	P-R	0.3982	0.021	d__Bacteria;p__Actinobacteriota;c__Thermoleophilia;o__Solirubrobacterales;f__Solirubrobacteraceae;g__Conexibacter;s__
ASV133	0.115278	0.265278	0.0590278	P-R	0.5364	0.036	d__Bacteria;p__Proteobacteria;c__Gammaproteobacteria;o__Xanthomonadales;f__Rhodanobacteraceae;g__Rhodanobacter;s__uncultured_Xanthomonadaceae
ASV176	0.0416667	0.20625	0.119444	P-R	0.5614	0.046	d__Bacteria;p__Verrucomicrobiota;c__Verrucomicrobiae;o__Pedosphaerales;f__Pedosphaeraceae;g__ADurb.Bin063-1;s__
ASV185	0.0833333	0.18125	0.0826389	P-R	0.522	0.015	d__Bacteria;p__Proteobacteria;c__Alphaproteobacteria;o__Reyranellales;f__Reyranellaceae;g__Reyranella;s__
ASV189	0.0611111	0.172917	0.105556	P-R	0.5092	0.012	d__Bacteria;p__Verrucomicrobiota;c__Verrucomicrobiae;o__Pedosphaerales;f__Pedosphaeraceae;g__ADurb.Bin063-1;s__
ASV234	0.05	0.124306	0.0881944	P-R	0.4735	0.014	d__Bacteria;p__Planctomycetota;c__Planctomycetes;o__Isosphaerales;f__Isosphaeraceae;g__;s__
ASV246	0.0256944	0.179167	0.0333333	P-R	0.585	0.005	d__Bacteria;p__Chloroflexi;c__Ktedonobacteria;o__Ktedonobacterales;f__Ktedonobacteraceae;g__Thermosporothrix;s__uncultured_bacterium
ASV261	0	0.258333	0	P-R	0.4444	0.024	d__Bacteria;p__Proteobacteria;c__Gammaproteobacteria;o__Burkholderiales;f__Burkholderiaceae;g__Burkholderia-Caballeronia-Paraburkholderia;s__
ASV297	0.0201389	0.125	0.0597222	P-R	0.4746	0.046	d__Bacteria;p__Proteobacteria;c__Alphaproteobacteria;o__Sphingomonadales;f__Sphingomonadaceae;g__Sphingomonas;s__
ASV316	0	0.122222	0.0506944	P-R	0.7068	0.001	d__Bacteria;p__Bacteroidota;c__Bacteroidia;o__Chitinophagales;f__Chitinophagaceae;g__uncultured;s__
ASV333	0.0201389	0.10625	0.0569444	P-R	0.4508	0.04	d__Bacteria;p__Chloroflexi;c__AD3;o__AD3;f__AD3;g__AD3;s__
ASV337	0.0472222	0.1125	0	P-R	0.6261	0.002	d__Bacteria;p__Bacteroidota;c__Bacteroidia;o__Sphingobacteriales;f__Sphingobacteriaceae;g__Mucilaginibacter;s__
ASV348	0.0159722	0.115972	0.0465278	P-R	0.4332	0.039	d__Bacteria;p__Myxococcota;c__Polyangia;o__Polyangiales;f__Polyangiaceae;g__Pajaroellobacter;s__
ASV353	0.0284722	0.114583	0.0215278	P-R	0.6962	0.002	d__Bacteria;p__Proteobacteria;c__Gammaproteobacteria;o__KF-JG30-C25;f__KF-JG30-C25;g__KF-JG30-C25;s__
ASV370	0.0145833	0.154167	0	P-R	0.406	0.038	d__Bacteria;p__Bacteroidota;c__Bacteroidia;o__Chitinophagales;f__Chitinophagaceae;g__;s__
ASV416	0.0222222	0.0993056	0.0180556	P-R	0.5533	0.026	d__Bacteria;p__Patescibacteria;c__Saccharimonadia;o__Saccharimonadales;f__Saccharimonadales;g__Saccharimonadales;s__uncultured_bacterium
ASV418	0.0256944	0.08125	0.0340278	P-R	0.5764	0.004	d__Bacteria;p__Chloroflexi;c__Ktedonobacteria;o__Ktedonobacterales;f__Ktedonobacteraceae;g__;s__
ASV433	0.0194444	0.06875	0.0381944	P-R	0.544	0.001	d__Bacteria;p__Armatimonadota;c__uncultured;o__uncultured;f__uncultured;g__uncultured;s__uncultured_Armatimonadetes
ASV465	0.00763889	0.117361	0.00972222	P-R	0.5808	0.001	d__Bacteria;p__Verrucomicrobiota;c__Verrucomicrobiae;o__Chthoniobacterales;f__Chthoniobacteraceae;g__Chthoniobacter;s__
ASV466	0.0263889	0.0673611	0.0145833	P-R	0.4836	0.042	d__Bacteria;p__Chloroflexi;c__Ktedonobacteria;o__Ktedonobacterales;f__Ktedonobacteraceae;g__uncultured;s__
ASV531	0.0194444	0.0548611	0.0215278	P-R	0.4452	0.046	d__Bacteria;p__Armatimonadota;c__Fimbriimonadia;o__Fimbriimonadales;f__Fimbriimonadaceae;g__Fimbriimonadaceae;s__uncultured_bacterium
ASV618	0.00486111	0.0770833	0.0125	P-R	0.4534	0.028	d__Bacteria;p__Verrucomicrobiota;c__Verrucomicrobiae;o__Pedosphaerales;f__Pedosphaeraceae;g__uncultured;s__
ASV623	0.0125	0.0583333	0.00763889	P-R	0.4956	0.017	d__Bacteria;p__Planctomycetota;c__Phycisphaerae;o__Tepidisphaerales;f__WD2101_soil_group;g__WD2101_soil_group;s__uncultured_bacterium
ASV691	0.00486111	0.0527778	0.0118056	P-R	0.4222	0.026	d__Bacteria;p__WPS-2;c__WPS-2;o__WPS-2;f__WPS-2;g__WPS-2;s__uncultured_bacterium
ASV711	0	0.0715278	0	P-R	0.4444	0.025	d__Bacteria;p__Bacteroidota;c__Bacteroidia;o__Chitinophagales;f__Chitinophagaceae;g__Puia;s__uncultured_bacterium
ASV742	0	0.0444444	0.0173611	P-R	0.3995	0.049	d__Bacteria;p__Patescibacteria;c__Parcubacteria;o__Candidatus_Jorgensenbacteria;f__Candidatus_Jorgensenbacteria;g__Candidatus_Jorgensenbacteria;s__Candidatus_Adlerbacteria
ASV770	0.00347222	0.03125	0.0152778	P-R	0.4861	0.023	d__Bacteria;p__Proteobacteria;c__Gammaproteobacteria;o__Gammaproteobacteria_Incertae_Sedis;f__Unknown_Family;g__Acidibacter;s__
ASV847	0	0.0354167	0.0159722	P-R	0.4595	0.043	d__Bacteria;p__Proteobacteria;c__Gammaproteobacteria;o__Burkholderiales;f__Nitrosomonadaceae;g__Ellin6067;s__
ASV1092	0.00555556	0.025	0.00486111	P-R	0.4706	0.018	d__Bacteria;p__Acidobacteriota;c__Thermoanaerobaculia;o__Thermoanaerobaculales;f__Thermoanaerobaculaceae;g__Subgroup_10;s__
ASV1248	0	0.0194444	0.00763889	P-R	0.4786	0.025	d__Bacteria;p__Myxococcota;c__Polyangia;o__Polyangiales;f__Polyangiaceae;g__Pajaroellobacter;s__
ASV1381	0	0.0236111	0	P-R	0.4444	0.016	d__Bacteria;p__Proteobacteria;c__Gammaproteobacteria;o__Gammaproteobacteria_Incertae_Sedis;f__Unknown_Family;g__Acidibacter;s__
ASV1432	0.000694444	0.0145833	0	P-R	0.4242	0.044	d__Bacteria;p__Chloroflexi;c__AD3;o__AD3;f__AD3;g__AD3;s__
ASV1563	0.00138889	0.0180556	0	P-R	0.5159	0.008	d__Bacteria;p__Myxococcota;c__Polyangia;o__Haliangiales;f__Haliangiaceae;g__Haliangium;s__uncultured_bacterium
ASV1609	0	0.0138889	0	P-R	0.4444	0.028	d__Bacteria;p__Acidobacteriota;c__Acidobacteriae;o__Acidobacteriales;f__;g__;s__
ASV2202	0	0.00833333	0	P-R	0.4444	0.023	d__Bacteria;p__Actinobacteriota;c__Thermoleophilia;o__Solirubrobacterales;f__Solirubrobacteraceae;g__Conexibacter;s__uncultured_bacterium
