# Supplementary material for: Legume rhizodeposition promotes nitrogen fixation by soil microbiota under crop diversification
Source: Nat Commun. 2024 Apr 4;15:2924. doi: 10.1038/s41467-024-47159-x (PMC10995168; doi:10.1038/s41467-024-47159-x)
Supplement: Supplementary file 9 — Supplementary Dataset 8 [file 41467_2024_47159_MOESM9_ESM.xlsx]

## Sheet: Supplementary Data 8
	Data 8 Phylogenetic information of selected isolates for microplate inoculation
	Strain Number	Name	Sequence	Sequence length（bp）	Phylumn	Order	Family	Genus	Species	Access Number	Identity（%）
	1	NP39	CTCTTCCCTTACTCCTACCGGAGGCAGCAGTAGGGAATCTTCCGCAATGGACGAAAGTCTGACGGAGCAACGCCGCGTGAGTGATGAAGGTTTTCGGATCGTAAAGCTCTGTTGTTAGGGAAGAACAAGTGCAAGAGTAACTGCTTGCACCTTGACGGTACCTAACCAGAAAGCCACGGCTAACTACGTGCCAGCAGCCGCGGTAATACGTAGGTGGCAAGCGTTGTCCGGAATTATTGGGCGTAAAGGGCTCGCAGGCGGTTTCTTAAGTCTGATGTGAAAGCCCCCGGCTCAACCGGGGAGGGTCATTGGAAACTGGGAAACTTGAGTGCAGAAGAGGAGAGTGGAATTCCACGTGTAGCGGTGAAATGCGTAGAGATGTGGAGGAACACCAGTGGC…	483	Firmicutes	Bacillales	Bacillaceae	Bacillus	Bacillus pumilus	MN197633.1	99.36
	2	NP40	TTACTCCTACGGAGGCAGCAGTAGGGAATCTTCCGCAATGGACGAAAGTCTGACGGAGCAACGCCGCGTGAGTGATGAAGGTTTTCGGATCGTAAAGCTCTGTTGTTAGGGAAGAACAAGTGCAAGAGTAACTGCTTGCACCTTGACGGTACCTAACCAGAAAGCCACGGCTAACTACGTGCCAGCAGCCGCGGTAATACGTAGGTGGCAAGCGTTGTCCGGAATTATTGGGCGTAAAGGGCTCGCAGGCGGTTTCTTAAGTCTGATGTGAAAGCCCCCGGCTCAACCGGGGAGGGTCATTGGAAACTGGGAAACTTGAGTGCAGAAGAGGAGAGTGGAATTCCACGTGTAGCGGTGAAATGCGTAGAGATGTGGAGGAACACCAGTGGCGAAGGCGAC…	474	Firmicutes	Bacillales	Bacillaceae	Bacillus	Bacillus altitudinis	HQ683849.1	99.37
	3	N42	ACAAGGGTTTTCAGCTTCGCTCTCAGCGTCAGTTACAGACCAGAGAGTCGCCTTCGCCACTGGTGTTCCTCCACATCTCTACGCATTTCACCGCTACACGTGGAATTCCACTCTCCTCTTCTGCACTCAAGTTTCCCAGTTTCCAATGACCCTCCCCGGTTGAGCCGGGGGCTTTCACATCAGACTTAAGAAACCGCCTGCGAGCCCTTTACGCCCAATAATTCCGGACAACGCTTGCCACCTACGTATTACCGCGGCTGCTGGCACGTAGTTAGCCGTGGCTTTCTGGTTAGGTACCGTCAAGGTGCAAGCAGTTACTCTTGCACTTGTTCTTCCCTAACAACAGAGCTTTACGATCCGAAAACCTTCATCACTCACGCGGCGTTGCTCCGTCAGACT…	445	Firmicutes	Bacillales	Bacillaceae	Bacillus	Bacillus pumilus	KP064322.1	100
	4	N44	CTTCGACTGAGCGTCAGTCTTCGTCCAGGGGGCCGCCTTCGCCACCGGTATTCCTCCAGATCTCTACGCATTTCACCGCTACACCTGGAATTCTACCCCCCTCTACGAGACTCAAGCCTGCCAGTTTCAAATGCAGTTCCCAGGTTAAGCCCGGGGATTTCACATCTGACTTAACAGACCGCCTGCGTGCGCTTTACGCCCAGTAATTCCGATTAACGCTTGCACCCTCCGTATTACCGCGGCTGCTGGCACGGAGTTAGCCGGTGCTTCTTCTGCGGGTAACGTCAATTGCTGAGGTTATTAACCTCACCACCTTCCTCCCCGCTGAAAGTACTTTACAACCCGAAGGCCTTCTTCATACACGCGGCATGGCTGCATCAGGCTTGCGCCCATTGTGCA…	431	Proteobacteria	Enterobacterales	Erwiniaceae	Pantoea	Pantoea stewartii	MF683394.1	99.53
	5	N38	TGAGCGTCAGTCTTTGTCCAGGGGGCCGCCTTCGCCACCGGTATTCCTCCAGATCTCTACGCATTTCACCGCTACACCTGGAATTCTACCCCCCTCTACAAGACTCAAGCCTGCCAGTTTCAAATGCAGTTCCCAGGTTAAGCCCGGGGATTTCACATCTGACTTAACAGACCGCCTGCGTGCGCTTTACGCCCAGTAATTCCGATTAACGCTTGCACCCTCCGTATTACCGCGGCTGCTGGCACGGAGTTAGCCGGTGCTTCTTCTGCGGGTAACGTCAATCGACAGGGTTATTAACCCCATCGCCTTCCTCCCCGCTGAAAGTACTTTACAACCCGAAGGCCTTCTTCATACACGCGGCATGGCTGCATCAGGCTTGCGCCCATTGTGCAATATTCC…	424	Proteobacteria	Enterobacterales	Erwiniaceae	Pantoea	Pantoea agglomerans	MN227366.1	99.76
	6	N36	GCTTTGTCCAGGGGGCCGCCTTCGCCACCGGTATTCCTCCAGATCTCTACGCATTTCACCGCTACACCTGGAATTCTACCCCCCTCTACAAGACTCAAGCCTGCCAGTTTCAAATGCAGTTCCCAGGTTAAGCCCGGGGATTTCACATCTGACTTAACAGACCGCCTGCGTGCGCTTTACGCCCAGTAATTCCGATTAACGCTTGCACCCTCCGTATTACCGCGGCTGCTGGCACGGAGTTAGCCGGTGCTTCTTCTGCGGGTAACGTCAATCGACGGGGTTATTAACCCCGTCGCCTTCCTCCCCGCTGAAAGTACTTTACAACCCGAAGGCCTTCTTCATACACGCGGCATGGCTGCATCAGGCTTGCGCCCATTGTGCAATATTCCCCACTGCTGC…	414	Proteobacteria	Enterobacterales	Erwiniaceae	Pantoea	Pantoea agglomerans	MK883113.1	99.76
	7	N33	GCTGAGCGTCAGTCTTTGTCCAGGGGGCCGCCTTCGCCACCGGTATTCCTCCAGATCTCTACGCATTTCACCGCTACACCTGGAATTCTACCCCCCTCTACAAGACTCTAGCCTGCCAGTTTCGAATGCAGTTCCCAGGTTGAGCCCGGGGATTTCACATCCGACTTGACAGACCGCCTGCGTGCGCTTTACGCCCAGTAATTCCGATTAACGCTTGCACCCTCCGTATTACCGCGGCTGCTGGCACGGAGTTAGCCGGTGCTTCTTCTGCGGGTAACGTCAATTGCTGCGGTTATTAACCACAACACCTTCCTCCCCGCTGAAAGTACTTTACAACCCGAAGGCCTTCTTCATACACGCGGCATGGCTGCATCAGGCTTGCGCCCATTGTGCAATATT…	427	Proteobacteria	Enterobacterales	Enterobacteriaceae	Enterobacter	Enterobacter ludwigii	ON994579.1	99.29
	8	N32	TCGCACTGAGCGTCAGTCTTTGTCCAGGGGGCCGCCTTCGCCACCGGTATTCCTCCAGATCTCTACGCATTTCACCGCTACACCTGGAATTCTACCCCCCTCTACAAGACTCTAGCCTGCCAGTTTCGAATGCAGTTCCCAGGTTGAGCCCGGGGATTTCACATCCGACTTGACAGACCGCCTGCGTGCGCTTTACGCCCAGTAATTCCGATTAACGCTTGCACCCTCCGTATTACCGCGGCTGCTGGCACGGAGTTAGCCGGTGCTTCTTCTGCGGGTAACGTCAATCGACAGGGTTATTAACCCTGTCGCCTTCCTCCCCGCTGAAAGTACTTTACAACCCGAAGGCCTTCTTCATACACGCGGCATGGCTGCATCAGGCTTGCGCCCATTGTGCAA…	427	Proteobacteria	Enterobacterales	Enterobacteriaceae	Enterobacter	Enterobacter hormaechei	KR967382.1	100
	9	N30	GAGCGTCAGTCTTTGTCCAGGGGGCCGCCTTCGCCACCGGTATTCCTCCAGATCTCTACGCATTTCACCGCTACACCTGGAATTCTACCCCCCTCTACAAGACTCTAGCCTGCCAGTTTCGAATGCAGTTCCCAGGTTGAGCCCGGGGATTTCACATCCGACTTGACAGACCGCCTGCGTGCGCTTTACGCCCAGTAATTCCGATTAACGCTTGCACCCTCCGTATTACCGCGGCTGCTGGCACGGAGTTAGCCGGTGCTTCTTCTGCGGGTAACGTCAATCGACAGGGTTATTAACCCTGTCGCCTTCCTCCCCGCTGAAAGTACTTTACAACCCGAAGGCCTTCTTCATACACGCGGCATGGCTGCATCAGGCTTGCGCCCATTGTGCAATATTCCC…	423	Proteobacteria	Enterobacterales	Enterobacteriaceae	Enterobacter	Enterobacter cloacae	ON931238.1	99.76
	10	N34	GTCTTTGTCCAGGGGGCCGCCTTCGCCACCGGTATTCCTCCAGATCTCTACGCATTTCACCGCTACACCTGGAATTCTACCCCCCTCTACAAGACTCTAGCTTGCCAGTTTCAAATGCAGTTCCCAAGTTAAGCTCGGGGATTTCACATCTGACTTAACAAACCGCCTGCGTGCGCTTTACGCCCAGTAATTCCGATTAACGCTTGCACCCTCCGTATTACCGCGGCTGCTGGCACGGAGTTAGCCGGTGCTTCTTCTGCGAGTAACGTCAATCACCACACGTATTAAGTATGATGCCTTCCTCCTCGCTGAAAGTGCTTTACAACCCTAAGGCCTTCTTCACACACGCGGCATGGCTGCATCAGGCTTGCGCCCATTGTGCAATATTCCCCACTGCTG…	414	Proteobacteria	Enterobacterales	Yersiniaceae	Rahnella	Rahnella aquatilis	MW856519.1	100
	11	N40	ACGTCAGTCTTTGTCCAGGGGGCCGCCTTCGCCACCGGTATTCCTCCAGATCTCTACGCATTTCACCGCTACACCTGGAATTCTACCCCCCTCTACAAGACTCAAGCCTGCCAGTTTCAAATGCAGTTCCCAGGTTAAGCCCGGGGATTTCACATCTGACTTAACAGACCGCCTGCGTGCGCTTTACGCCCAGTAATTCCGATTAACGCTTGCACCCTCCGTATTACCGCGGCTGCTGGCACGGAGTTAGCCGGTGCTTCTTCTGCGGGTAACGTCAATCGACAGGGTTATTAACCCCGTCGCCTTCCTCCCCGCTGAAAGTACTTTACAACCCGAAGGCCTTCTTCATACACGCGGCATGGCTGCATCAGGCTTGCGCCCATTGTGCAATATTCCCCA…	420	Proteobacteria	Enterobacterales	Erwiniaceae	Pantoea	Pantoea agglomerans	MT635441.1	100
	12	N68	ACGTCAGTGTTAGGCCAGATGGCTGCCTTCGCCATCGGTATTCCTCCAGATCTCTACGCATTTCACCGCTACACCTGGAATTCTACCATCCTCTCCCACACTCTAGCCAACCAGTATCGAATGCAATTCCCAAGTTAAGCTCGGGGATTTCACATTTGACTTAATTGGCCGCCTACGCGCGCTTTACGCCCAGTAAATCCGATTAACGCTTGCACCCTCTGTATTACCGCGGCTGCTGGCACAGAGTTAGCCGGTGCTTATTCTGCGAGTAACGTCCACTCATCTTGGGTATTAACCAAAAGAGCCTCCTCCTCGCTTAAAGTGCTTTACAACCATAAGGCCTTCTTCACACACGCGGCATGGCTGGATCAGGGTTCCCCCCATTGTCCAATATTCCCC…	419	Proteobacteria	Pseudomonadales	Moraxellaceae	Acinetobacter	Acinetobacter soli	MT394056.1	99.76
	13	N69	AAAAGGTAGCTTTCGTGCATGAGCGTCAGTGTTGGCCCAGGAGGCTGCCTTCGCCATCGGTATTCCTCCACATCTCTACGCATTTCACTGCTACACGTGGAATTCTACCTCCCTCTGCCACACTCAAAGCCTGCCAGTCACCAATGCAGTTCCCAGGTTAAGCCCGGGGATTTCACATCGGTCTTAACAGACCGCCTGCGCACGCTTTACGCCCAGTAATTCCGATTAACGCTCGCACCCTACGTATTACCGCGGCTGCTGGCACGTAGTTAGCCGGTGCTTATTCTTCCGGTACCGTCATCCTCCATCCATATTAGGGACGAAGTTTTCTTTCCGGACAAAAGTGCTTTACAACCCGAAGGCCTTCTTCACACACGCGGCATTGCTGGATCAGGGTTG…	444	Proteobacteria	Burkholderiales	Burkholderiaceae	Caballeronia	Caballeronia zhejiangensis	MK212926.1	99.77
	14	OP14	GGGTAGGCATCGTGCATGAGCGTCAGTGTTGGCCCAGGAGGCTGCCTTCGCCATCGGTATTCCTCCACATCTCTACGCATTTCACTGCTACACGTGGAATTCTACCTCCCTCTGCCACACTCTAGCCTGCCAGTCACCAATGCAGTTCCCAGGTTAAGCCCGGGGATTTCACATCGGTCTTAACAGACCGCCTGCGCACGCTTTACGCCCAGTAATTCCGATTAACGCTCGCACCCTACGTATTACCGCGGCTGCTGGCACGTAGTTAGCCGGTGCTTATTCTTCCGGTACCGTCATCCTCCATCCATATTAGGGACGAAGTTTTCTTTCCGGACAAAAGTGCTTTACAACCCGAAGGCCTTCTTCACACACGCGGCATTGCTGGATCAGGGTTGCCCC…	441	Proteobacteria	Burkholderiales	Burkholderiaceae	Caballeronia	Caballeronia concitans	NR145603.1	100
	15	N4	GGAGATAGGTGCTCGTGCATGAGCGTCAGTGTTGGCCCAGGAGGCTGCCTTCGCCATCGGTATTCCTCCACATCTCTACGCATTTCACTGCTACACGTGGAATTCTACCTCCCTCTGCCACACTCAAAGCCTGCCAGTCACCAATGCAGTTCCCAGGTTAAGCCCGGGGATTTCACATCGGTCTTAACAGACCGCCTGCGCACGCTTTACGCCCAGTAATTCCGATTAACGCTCGCACCCTACGTATTACCGCGGCTGCTGGCACGTAGTTAGCCGGTGCTTATTCTTCCGGTACCGTCATCCTCCATCCATATTAGGGACGAAGTTTTCTTTCCGGACAAAAGTGCTTTACAACCCGAAGGCCTTCTTCACACACGCGGCATTGCTGGATCAGGGTTG…	444	Proteobacteria	Burkholderiales	Burkholderiaceae	Caballeronia	Caballeronia zhejiangensis	MK212926.1	99.3
	16	N16	GAGGGGAAGCTAGTGCATGAGCGTCAGTATTGGCCCAGGGGGCTGCCTTCGCCATCGGTATTCCTCCACATCTCTACGCATTTCACTGCTACACGTGGAATTCTACCCCCCTCTGCCATACTCAAAGCCTGCCAGTCACCAATGCAGTTCCCAGGTTAAGCCCGGGGATTTCACATCGGTCTTAACAGACCGCCTGCGCACGCTTTACGCCCAGTAATTCCGATTAACGCTCGCACCCTACGTATTACCGCGGCTGCTGGCACGTAGTTAGCCGGTGCTTATTCTTCCGGTACCGTCATCCTCGCATCATATTAGGACGCAAGTTTTCTTTCCGGACAAAAGTGCTTTACAACCCGAAGGCCTTCTTCACACACGCGGCATTGCTGGATCAGGGTTGCC…	442	Proteobacteria	Burkholderiales	Burkholderiaceae	Caballeronia	Caballeronia cordobensis	MN204472.1	98.84
	17	N3	GGAAGTTACGGTAGCTTCGTGCATGAGCGTCAGTATTGGCCCAGGGGGCTGCCTTCGCCATCGGTATTCCTCCACATCTCTACGCATTTCACTGCTACACGTGGAATTCTACCCCCCTCTGCCATACTCTAGCCCGCCAGTCACAAATGCAGTTCCCAGGTTAAGCCCGGGGATTTCACATCTGTCTTAGCGAACCGCCTGCGCACGCTTTACGCCCAGTAATTCCGATTAACGCTTGCACCCTACGTATTACCGCGGCTGCTGGCACGTAGTTAGCCGGTGCTTATTCTTCCGGTACCGTCATCCCCCACGGGTATTAACCACGAGGTTTTCTTTCCGGACAAAAGTGCTTTACAACCCGAAGGCCTTCTTCACACACGCGGCATTGCTGGATCAGGC…	447	Proteobacteria	Burkholderiales	Burkholderiaceae	Paraburkholderia	Paraburkholderia caledonica	MN595030.1	100
	18	N50	GATGAGCGTCAGTGTTATCCCAGGGGGCTGCCTTCGCCATCGGTATTCCTCCACATCTCTACGCATTTCACTGCTACACGTGGAATTCTACCCCCCTCTGACACACTCTAGCCGTGCAGTCACCAATGCAATTCCCAAGTTAAGCTCGGGGATTTCACATCGGTCTTGCACAACCGCCTGCGCACGCTTTACGCCCAGTAATTCCGATTAACGCTTGGACCCTACGTATTACCGCGGCTGCTGGCACGTAGTTAGCCGGTCCTTATTCTTCCGGTACCGTCATCGACCCCAGGTATTAACCAGAGCCATTTCTTTCCGGACAAAAGTGCTTTACAACCCGAAGGCCTTCTTCACACACGCGGCATTGCTGGATCAGGCTTTCGCCCATTGTCCAAAATT…	427	Proteobacteria	Burkholderiales	Burkholderiaceae	Ralstonia	Ralstonia pickettii	MT322968.1	99.53
	19	N43	CTCAGCGTCAGTAATGGACCAGTGAGCCGCCTTCGCCACTGGTGTTCCTCCGAATATCTACGAATTTCACCTCTACACTCGGAATTCCACTCACCTCTTCCATACTCCAGATCGACAGTATCAAAGGCAGTTCCAGGGTTGAGCCCTGGGATTTCACCCCTGACTGATCGATCCGCCTACGTGCGCTTTACGCCCAGTAATTCCGAACAACGCTAGCCCCCTTCGTATTACCGCGGCTGCTGGCACGAAGTTAGCCGGGGCTTCTTCTCCGGATACCGTCATTATCTTCTCCGGTGAAAGAGCTTTACAACCCTAGGGCCTTCATCACTCACGCGGCATGGCTGGATCAGGCTTGCGCCCATTGTCCAATATTCCCCACTGCTGCCTCCCGTAGGAGT	398	Proteobacteria	Hyphomicrobiales	Rhizobiaceae	Rhizobium/Agrobacterium group	Rhizobium anhuiense	CP098803.1	100
	21	N45	TATGGACCAGTGAGCCGCCTTCGCCACTGGTGTTCCTCCGAATATCTACGAATTTCACCTCTACACTCGGAATTCCACTCACCTCTTCCATACTCAAGACACCCAGTATCAAAGGCAGTTCCAGAGTTGAGCTCTGGGATTTCACCCCTGACTTAAATGTCCGCCTACGTGCGCTTTACGCCCAGTAATTCCGAACAACGCTAGCCCCCTTCGTATTACCGCGGCTGCTGGCACGAAGTTAGCCGGGGCTTCTTCTCCGGATACCGTCATTATCTTCTCCGGTGAAAGAGCTTTACAACCCTAGGGCCTTCATCACTCACGCGGCATGGCTGGATCAGGCTTGCGCCCATTGTCCAATATTCCCCACTGCTGCCTCCCCGTAGGAGTA	388	Proteobacteria	Hyphomicrobiales	Rhizobiaceae	Rhizobium/Agrobacterium group	Rhizobium viscosum	MT534118.1	99.74
	20	N59	CAATGGTCAGCTTCGACTCAGCGTCAGTAATGGACCAGTGAGCCGCCTTCGCCACTGGTGTTCCTCCGAATATCTACGAATTTCACCTCTACACTCGGAATTCCACTCACCTCTTCCATACTCCAGATCGACAGTATCAAAGGCAGTTCCAGGGTTGAGCCCTGGGATTTCACCCCTGACTGATCGATCCGCCTACGTGCGCTTTACGCCCAGTAATTCCGAACAACGCTAGCCCCCTTCGTATTACCGCGGCTGCTGGCACGAAGTTAGCCGGGGCTTCTTCTCCGGATACCGTCATTATCTTCTCCGGTGAAAGAGCTTTACAACCCTAGGGCCTTCATCACTCACGCGGCATGGCTGGATCAGGCTTGCGCCCATTGTCCAATATTCCCCACTGCT…	417	Proteobacteria	Hyphomicrobiales	Rhizobiaceae	Rhizobium/Agrobacterium group	Rhizobium leguminosarum	EF364383.1	99.26
	22	N47	GAATCACTGGGCGTAAAGGGTGCGTAGGCGGGTCTTTAAGTCAGGGGGGAAATCCTGGAGCTCAACTCCAGAACTGCCTTTGATACTGAAGATCTTGAGTTCGGGAGAGGTGAGTGGAACTGCGAGTGTAGAGGTGAAATTCGTAGATATTCGCAAGAACACCAGTGGCGAAGGCGGCTCACTGGCCCGATACTGACGCTGAGGCACGAAAGCGTGGGGAGCAAACAGGATTAGATACCCTGGTAGTCCACGCCGTAAACGATGAATGCCAGCCGTTAGTGGGTTTACTCACTAGTGGCGCAGCTAACGCTTTAAGCATTCCGCCTGGGGAGTACGGTCGCAAGATTAAAACTCAAAGGAATTGACGGGGGCCCGCACAAGCGGTGGAGCATGTGGTTT…	421	Proteobacteria	Hyphomicrobiales	Nitrobacteraceae	Bradyrhizobium	Bradyrhizobium lupini	MN525211.1	99.76
	23	N60	GGCTTTCCAGGCTTTCGCACTCAGCGTCATACTTGTCCAGCGAGTCGCCTTCGCCACTGGTGTTCTTCCGAATATCTACGAATTTCACCTCTACACTCGGAATTCCACTCGCCTCTCCAAGATTCCAGTCACCTAGTTTCAAAGGCAGTTCCGGGGTTGAGCCCCGGGCTTTCACCTCTGACTTGAGTAACCGCCTACGTGCGCTTTACGCCCAGTAATTCCGAACAACGCTAGCTCCCTCCGTATTACCGCGGCTGCTGGCACGGAGTTAGCCGGAGCTTATTCTCCAGGTACTGTCATTATCATCCCTGGTAAAAGAGCTTTACGACCCGAAGGCCTTCATCACTCACGCGGCATTGCTGGATCAGGGTTGCCCCCATTGTCCAATATTCCCCACTG…	420	Proteobacteria	Sphingomonadales	Sphingomonadaceae	Novosphingobium	Novosphingobium pokkalii	MW080538.1	99.27
	24	N56	CGGCATTTCAGGCTTTCGCTCTCAGCGTCAGTTACGGCCCAGAGAACTGCCTTCGCCATCGGTGTTCTTCCTGATATCTGCGCATTCCACCGCTACACCAGGAGTTCCATTCTCCCCTACCGCACTCTAGTCTGCCCGTACCCACTGCAGGCCCGAGGTTGAGCCTCGGGATTTCACAGCAGACGCGACAGACCGCCTACGAGCTCTTTACGCCCAATAATTCCGGACAACGCTTGCACCCTACGTATTACCGCGGCTGCTGGCACGTAGTTAGCCGGTGCTTTTTCTGCAGGTACCGTCACTTTCGCTTCTTCCCTGCTAAAAGAGGTTTACAACCCGAAGGCCGTCATCCCTCACGCGGCGTTGCTGCATCAGGCTTGCGCCCATTGTGCAATATTC…	425	Actinobacteria	Micrococcales	Microbacteriaceae	Cnuibacter	Cnuibacter physcomitrellae	CP020715.1	99.03
	25	NP24	TGGGGAGGCTTCGCTCTCAGCGTCAGTTACTGCCAGAGACCCGCCTTCGCCACCGGTGTTCCTCCTGATATCTGCGCATTTCACCGCTACACCAGGAATTCCAGTCTCCCCTGCAGTACTCTAGTCCGCCCGTATCGACCGCAAGCTCGCAGTTGAGCTGCAAGTTTTCACGATCGACGCGACGAACCGCCTACAAGCTCTTTACGCCCAGTAATTCCGGACAACGCTCGCACCCTACGTATTACCGCGGCTGCTGGCACGTAGTTGGCCGGTGCTTCTTCTACAGGTACCGTCACTTGCGCTTCGTCCCTGTCGAAAGAGGTTTACAACCCGAAGGCCGTCATCCCTCACGCGGCGTCGCTGCATCAGGCTTCCGCCCATTGTGCAATATTCCCCACT…	419	Actinobacteria	Corynebacteriales	Nocardiaceae	Nocardia	Nocardia africana	MN199536.1	99.27
	26	N7	CCTGCCGCGTGAGTGATTAAGGTCTTTCGTCATCGAAAAGCTCTGTTGCCAGGGAAGAACGCTTGGGAGAGTAACTGCTCTCAAGGTGACGGTACCTGAGAAGAAAGCCCCGGCTAACTACGTGCCAGCAGCCGCGGTAATACGTAGGGGGCAAGCGTTGTCCGGAATTATTGGGCGTAAAGCGCGCGCAGGCGGTCATTTAAGTCTGGTGTTTAATCCCGGGGCTCAACCCCGGATCGCACTGGAAACTGGGTGACTTGAGTGCAGAAGAGGAGAGTGGAATTCCACGTGTAGCGGTGAAATGCGTAGATATGTGGAGGAACACCAGTGGCGAAGGCGACTCTCTGGGCTGTAACTGACGCTGAGGCGCGAAAGCGTGGGGAGCAAACAGGATTAGAT…	414	Firmicutes	Bacillales	Paenibacillaceae	Paenibacillus	Paenibacillus mobilis	OP087752.1	98.53
	27	N22	GGGGGTAGCTTTCGCGCTCAGCGTCAGTTACAGCCCAGAGAGTCGCCTTCGCCACTGGTGTTCCTCCACATATCTACGCATTTCACCGCTACACGTGGAATTCCACTCTCCTCTTCTGCACTCAAGTCACCCAGTTTCCAGTGCGATCCGGGGTTGAGCCCCGGGATTAAACACCAGACTTAAATGACCGCCTGCGCGCGCTTTACGCCCAATAATTCCGGACAACGCTTGCCCCCTACGTATTACCGCGGCTGCTGGCACGTAGTTAGCCGGGGCTTTCTTCTCAGGTACCGTCACCTTGAGAGCAGTTACTCTCCCAAGCGTTCTTCCCTGGCAACAGAGCTTTACGATCCGAAAACCTTCATCACTCACGCGGCATTGCTCCGTCAGGCTTTCGCC…	440	Firmicutes	Bacillales	Paenibacillaceae	Paenibacillus	Paenibacillus taichungensis	MG452793.1	99.77
