# Supplementary material for: Legume rhizodeposition promotes nitrogen fixation by soil microbiota under crop diversification
Source: Nat Commun. 2024 Apr 4;15:2924. doi: 10.1038/s41467-024-47159-x (PMC10995168; doi:10.1038/s41467-024-47159-x)
Supplement: Supplementary file 10 — Supplementary Dataset 9 [file 41467_2024_47159_MOESM10_ESM.xlsx]

## Sheet: Supplementary Data 9
	Data 9 Information on four enriched ASVs in the most diverse cropping system and specific bacterial isolates
	Strain ID	Length	Phylum	Order	Species match in NCBI (Identity %)	Matched ASV	Capability for free-living N2 fixation
		(bp)
	PM-R enriched ASVs (high-throughput sequence) that are phylogenetically similar to the following bacterial isolates
	ASV1	431	(Gamma-)Proteobacteria	Pseudomonadales	Acinetobacter bereziniae (100)
	ASV335	430	(Gamma-)Proteobacteria	Burkholderiales	Delftia tsuruhatensis (100)
	ASV1260	430	(Gamma-)Proteobacteria	Burkholderiales	Paraburkholderia sabiae (99)
	ASV501	430	(Gamma-)Proteobacteria	Burkholderiales	Ramlibacter cellulosilyticus(99)
	Isolates that are phylogenetically similar to the above enriched ASVs in PM-R
	N4	444	Gammaproteobacteria (Betaproteobacteriales)	Burkholderiales	Caballeronia concitans (99)	ASV335, ASV501, ASV1260	Yes
	OP14	441	Gammaproteobacteria (Betaproteobacteriales)	Burkholderiales	Caballeronia concitans (100)	ASV335, ASV501, ASV1260	No
	N68	445	Gammaproteobacteria	Pseudomonadales	Acinetobacter soli (99)	ASV1	Yes
	N69	443	Gammaproteobacteria (Betaproteobacteriales)	Burkholderiales	Caballeronia calidae (99)	ASV335, ASV501, ASV1260	Yes
