# Supplementary material for: Legume rhizodeposition promotes nitrogen fixation by soil microbiota under crop diversification
Source: Nat Commun. 2024 Apr 4;15:2924. doi: 10.1038/s41467-024-47159-x (PMC10995168; doi:10.1038/s41467-024-47159-x)
Supplement: Supplementary file 11 — Supplementary Dataset 10 [file 41467_2024_47159_MOESM11_ESM.xlsx]

## Sheet: Supplementary Data 10
	Data 10 Primers for qRT-PCR for peanut symbiotic nodulation genes and phenylpropanoid biosynthesis genes
	Gene name	Gene function	Primers	Sequence (5'-3')
	Peanut symbiotic nodulation genes
	Ahactin	Reference gene	Ahactin-F	CTGGCATCATACCTTCTACAACG
			Ahactin-R	GAATGGCAACATACATAGCAGGG
	AhSYMRK	Receptor-like kinase	AhSYMRK-F	TGCTCTTACCCACTCTGA
			AhSYMRK-R	ATCTGTAGTTGGACCCTC
	AhCCaMK	calcium-calmodulin-kinase	AhCCaMK-F	TCTGTTGTCAGGAAAGGCATAA
			AhCCaMK-R	CCGCAATCTGGCGAATAA
	AhNSP1	Nodulation signaling pathway 1	AhNSP1-F	AACCGTTGTAACCGCTTCCT
			AhNSP1-R	AGTGGTGGAGCCTAAACTGC
	AhNSP2	Nodulation signaling pathway 1	AhNSP2-1C1-F	CTCCTTCTTAACCCACTCAAG
			AhNSP2-1C1-R	CATGCAGCAGATCGATCAAC
	AhNIN	Nodule inception	AhNIN-F	GAGATCTACAGCTTGAGATGG
			AhNIN-R	CTCAAGATCTGCATCGCATG
	AhENOD40	Early nodulin gene	AhENOD40-F	TGGAGAGAAGTGTGAGAGGGTATTA
			AhENOD40-R	CTACTCAGAAAAAAGCATAATCCCT
	Nod C	Bradyrhizobial nodulation	nodC-F	GAATACGTCCCAGACGCGAT
			nodC-R	ATAGAGCCGCCAATCACGAG
	Nod D	Bradyrhizobial nodulation	nodD1-F	TGGTTTTTGCTTGAGCACGG
			nodD1-R	CGGGGTCGGTATTGTGGAAT
	Peanut phenylpropanoid biosynthesis genes
	W43CKL	4-coumarate-CoA ligase	W43CKL-F	CCGATCCCCTCTATTCTATG
			W43CKL-R	GTGAAGGCCTGAGTGAC
	D91PU0	conifertyl-aldehyde dehydrogenase	D91PU0-F	GTCCTTACAGTAGAGATGGTTG
			D91PU0-R	ACTGTCCATTGATGAAGAGC
	9YR5UX	shikimate O-hydroxycinnamoyltransferase	9YR5UX-F	ATCATGAAGGAAGCGCTG
			9YR5UX-R	CCGTCGCAATCGATCTCCA
	WY6NTH	cinnamyl-alcohol dehydrogenase	WY6NTH-F	ATATCCTTCTGATCTGCAACAC
			WY6NTH-R	GCCCATCCAACAGTTGTC
	5PBU8Q	peroxidase	5PBU8Q-F	TGTTCGATCTGCTGTTGCTA
			5PBU8Q-R	AGATCCATCACAACCATTGAC
	ZU9B18	peroxidase	ZU9P18-F	AGTAGTGGAATTGTGTGGTCA
			ZU9P18-R	GTAATGGTTTGGACTAAGCTGT
	79B99S	naringenin 3-dioxygenase	79B99S-F	TCACTCACTTGGCTGAGCA
			79B99S-R	TCACGTCGCTGAATTGGT
	F4GLWT	halcome synthase	F4GLWT-F	GCTCCTTCTTTGGATACACG
			F4GLWT-R	CCCATTCTCTTATGGCATTCAG
	Y23DM6	4-coumarate-CoA ligase	Y23DW6-F	CCCACCTTCCTCTCCATT
			Y23DW6-R	GGACGTCGGCATAGGTTA
	3JW4UR	peroxidase	3JW4UR-F	AGTGAGTGGTTTCAGAATTGG
			3JW4UR-R	GCCCTATTGACAATGTCCT
	Y8G0JB	shikimate O-hydroxycinnamoyltransferase	Y8G0JB-F	AGTCCCACGTTGGAGTCA
			Y8G0JB-R	AGGAACCAAGATGTGGCTAA
	G0ZPLS	caffeic acid 3-o-methyltransferase/acetylserotonin O-methyltransferase	G0ZPLS-F	AAGTCACTCATTACTGCGT
			G0ZPLS-R	CATTTGGAACAAGGTGCGA
	7GZ93W	beta-glucosidase	7GZ93W-F	CCGTTGAAGAAACCAGCAATA
			7GZ93W-R	TACAAGAACCTCTGCACATAGT
	2GDU51	chalcone isomerase	2GDU51-F	TAACTTTTGCCATCAGCCT
			2GDU51-R	AGTCAACAAGCTGAACAGT
	4GQZ4H	beta-glucosidase	4GQZ4H-F	ATATTGGCCTTGGAGCTAC
			4GQZ4H-R	ACATACTGCTATACAAGGTGC
