# Supplementary material for: Legume rhizodeposition promotes nitrogen fixation by soil microbiota under crop diversification
Source: Nat Commun. 2024 Apr 4;15:2924. doi: 10.1038/s41467-024-47159-x (PMC10995168; doi:10.1038/s41467-024-47159-x)
Supplement: Supplementary file 12 — Supplementary Dataset 11 [file 41467_2024_47159_MOESM12_ESM.xlsx]

## Sheet: Supplementary Data 11
	Data 11 Primers for qRT-PCR for Medicago symbiotic nodulation and cytodefense genes
	Gene name	Gene function	Primers	Sequence (5'-3')	Reference
	Medicago truncatula symbiotic nodulation genes
	MtEF-1	Reference gene	MtEF-1-F	CTTTGCTTGGTGCTGTTTAGATGG	11
			MtEF-1-R	ATTCCAAAGGCGGCTGCATA
	MtSYMRK	Receptor-like kinase	AhSYMRK-F	AGAGTTGGAGTGGAGACCCT	12-13
			AhSYMRK-R	CGGTGGAAACGAGGGGAATA
	MtCCaMK	calcium-calmodulin-kinase	AhCCaMK-F	GGAACAGTTGACATGCGTGAG	14-15
			AhCCaMK-R	ATATGGCAAAGCCCTGAGCA
	MtNIN	Nodule inception	AhNIN-F	GCAATGTGGGGATTTAGAGATT	16-17
			AhNIN-R	GGAAGATTGAGAGGGGAAG
	MtVapyrin	Encodes proteins(membrane trafficking and biogenesis) featuring a Major Sperm Protein domain	MtVapyrin-F	TCATCCTCCACAACAACAAGGT	18
			MtVapyrin-R	TCAAGCACTTCTCTTATGTCATCCATTG
	MtENOD11	Infection marker;encodes an atypical repetitive Pro-rich protein	MtENDO11-F	TTCTTGTACTCGCTAGGGTTAGTGTT	19-20
			MtENDO11-R	GAGGCTTGTAAGTAGGAGGAGGC
	MtERN1	direct transcriptional regulator of ENOD11	MtERN1-F	GGAAGATGGTGCTGTTGCTT	21
			MtERN1-R	TGTTGGATTGTGAACCTGACTC
	MtRIP1	Nodulin gene encoding a putative peroxidase protein	MtRIP1-F	TAGGGAAAAACGCATTGGAG	22-23
			MtRIP1-R	ACAACAGGGCCTTTGCATAC
	MtFLOT4	Normal infection threads initiation and elongation and nodulation	MtFLOT4-F	CTGAGGCAGTACGCGGACTTG	24
			MtFLOT4-R	AGGTGGTAACATTCCCGTTTG
	Medicago truncatula cytodenfense genes
	MtHistone 2A	Reference gene	MtHistone 2A-F	CTTTGCTTGGTGCTGTTTAGATGG	25
			MtHistone 2A-R	ATTCCAAAGGCGGCTGCATA
	MtPR10	Class-10 pathogenesis-related protein	MtPR10-F	GGCTCAAATGGAGGGTCTATTG	25
			MtPR10-R	GCTTTGCCTTCCTCAACCT
	MtChitinase	Showing features for active site	MtChitinase-F	GGCTGACATCCTTACACAAGA	25
			MtChitinase-R	AGAATTGAGGGCATCGAGAAA
	MtGST	The conjugation of reduced glutathione to a wide number of exogenous and endogenous hydrophobic electrophiles	MtGST-F	GGACCCTTACAAACGATCACA	25
			MtGST-R	TTCCTGTCCACACCTTCTTTC
	MtPR4	Defense against chitin-containing fungal pathogens	MtPR4-F	CTTGCGGCAAATGCTTGACTGTG	25
			MtPR4-R	TGAACGCCCTGTCCATTGGTATC
	Sinorhizobium meliloti nod genes
	RpsF	Reference gene	rpsF-F	GTGTAATCGAAGCGAACGGC	26
			rpsF-R	GATCGTCATGTAGCGCAGGA
	NodC	Nod genes of model S. meliloti	nodC-F	GTTTCGCGGTAAGCCAAGCG
			nodc-R	AACGTGTCACGGAACGTGCT
	NodD1	Nod genes of model S. meliloti	nodD1-F	GTCGGATCGCCGTTTCAGGA
			nodD1-R	GATGCGCGCTCGACATGAAC
