# Supplementary material for: Legume rhizodeposition promotes nitrogen fixation by soil microbiota under crop diversification
Source: Nat Commun. 2024 Apr 4;15:2924. doi: 10.1038/s41467-024-47159-x (PMC10995168; doi:10.1038/s41467-024-47159-x)
Supplement: Supplementary file 13 — Supplementary Dataset 12 [file 41467_2024_47159_MOESM13_ESM.xlsx]

## Sheet: Supplementary Data 12
	Data 12 P values of figure 5b-d
	Gene name	Tukey's multiple comparisons test	Adjusted P Value
	NOdD1	C vs. Qu	0.1835
		C vs. Hy	<0.0001
		C vs. Sc	<0.0001
		C vs. Sy	0.2389
		Qu vs. Hy	<0.0001
		Qu vs. Sc	<0.0001
		Qu vs. Sy	0.9999
		Hy vs. Sc	0.0014
		Hy vs. Sy	<0.0001
		Sc vs. Sy	<0.0001
	NOdC	C vs. Qu	<0.0001
		C vs. Hy	<0.0001
		C vs. Sc	<0.0001
		C vs. Sy	0.9998
		Qu vs. Hy	<0.0001
		Qu vs. Sc	<0.0001
		Qu vs. Sy	<0.0001
		Hy vs. Sc	0.1572
		Hy vs. Sy	<0.0001
		Sc vs. Sy	<0.0001
	AhSYMRK	C vs. Br	>0.9999
		C vs. Br+Qu	<0.0001
		C vs. Br+Hy	0.0159
		C vs. Br+Sc	0.0058
		C vs. Br+Sy	>0.9999
		Br vs. Br+Qu	<0.0001
		Br vs. Br+Hy	0.0146
		Br vs. Br+Sc	0.0053
		Br vs. Br+Sy	0.9999
		Br+Qu vs. Br+Hy	0.0057
		Br+Qu vs. Br+Sc	0.0156
		Br+Qu vs. Br+Sy	<0.0001
		Br+Hy vs. Br+Sc	0.9986
		Br+Hy vs. Br+Sy	0.0268
		Br+Sc vs. Br+Sy	0.01
	AhCCaMK	C vs. Br	>0.9999
		C vs. Br+Qu	<0.0001
		C vs. Br+Hy	0.0025
		C vs. Br+Sc	0.0011
		C vs. Br+Sy	0.9998
		Br vs. Br+Qu	<0.0001
		Br vs. Br+Hy	0.0028
		Br vs. Br+Sc	0.0012
		Br vs. Br+Sy	0.9996
		Br+Qu vs. Br+Hy	0.4419
		Br+Qu vs. Br+Sc	0.6313
		Br+Qu vs. Br+Sy	<0.0001
		Br+Hy vs. Br+Sc	0.9996
		Br+Hy vs. Br+Sy	0.0012
		Br+Sc vs. Br+Sy	0.0005
	AhNIN	C vs. Br	0.9994
		C vs. Br+Qu	<0.0001
		C vs. Br+Hy	<0.0001
		C vs. Br+Sc	<0.0001
		C vs. Br+Sy	0.8632
		Br vs. Br+Qu	<0.0001
		Br vs. Br+Hy	<0.0001
		Br vs. Br+Sc	<0.0001
		Br vs. Br+Sy	0.965
		Br+Qu vs. Br+Hy	<0.0001
		Br+Qu vs. Br+Sc	<0.0001
		Br+Qu vs. Br+Sy	<0.0001
		Br+Hy vs. Br+Sc	>0.9999
		Br+Hy vs. Br+Sy	<0.0001
		Br+Sc vs. Br+Sy	<0.0001
	Other	Tukey's multiple comparisons test	Adjusted P Value
	Nodule number	C vs. Br	<0.0001
		C vs. Br+Qu	<0.0001
		C vs. Br+Hy	<0.0001
		C vs. Br+Sc	<0.0001
		C vs. Br+Sy	<0.0001
		Br vs. Br+Qu	<0.0001
		Br vs. Br+Hy	<0.0001
		Br vs. Br+Sc	0.2586
		Br vs. Br+Sy	0.4954
		Br+Qu vs. Br+Hy	0.0778
		Br+Qu vs. Br+Sc	0.0023
		Br+Qu vs. Br+Sy	<0.0001
		Br+Hy vs. Br+Sc	<0.0001
		Br+Hy vs. Br+Sy	<0.0001
		Br+Sc vs. Br+Sy	0.0047
