# Supplementary material for: Legume rhizodeposition promotes nitrogen fixation by soil microbiota under crop diversification
Source: Nat Commun. 2024 Apr 4;15:2924. doi: 10.1038/s41467-024-47159-x (PMC10995168; doi:10.1038/s41467-024-47159-x)
Supplement: Supplementary file 17 — Source Data [file 41467_2024_47159_MOESM17_ESM.xlsx]

## Sheet: Fig.1
Figure 1a			Figure 1b			Figure 1c			Figure 1d)			Figure 1e			Figure 1f			Figure 1g					Figure 1h					Figure 1i
Treatment	Nodule density		Treatment	nodule to root mass ratio		Treatment	Ratio of soil 15N		Nodule density	plant biomass		nodule to root mass ratio	plant biomass		Ratio of soil 15N	plant biomass		Nodule density	log（TN）	log（NO3--N）	log（NH4+-N）		nodule to root mass ratio	log（TN）	log（NO3--N）	log（NH4+-N）		Ratio of soil 15N	log（TN）	log（NO3--N）	log（NH4+-N）
PP	0		PP	0		PP	1.02052		0	83.89		0	83.89		1.02052	83.89		0	2.85132	0.215373	0.955274		0	2.85132	0.215373	0.955274		1.02052	2.85132	0.215373	0.955274
PP	1.06		PP	0		PP	1.03358		1.06	73.32		0	73.32		1.03358	73.32		1.06	2.85848	0.468392	0.851717		0	2.85848	0.468392	0.851717		1.03358	2.85848	0.468392	0.851717
PP	0.2		PP	0.01		PP	1.07836		0.2	61.2		0.01	61.2		1.07836	61.2		0.2	2.79657	0.430559	0.838282		0.01	2.79657	0.430559	0.838282		1.07836	2.79657	0.430559	0.838282
PP	0.56		PP	0.01		PP	1.05784		0.56	94.5		0.01	94.5		1.05784	94.5		0.56	2.83251	0.3369	0.808224		0.01	2.83251	0.3369	0.808224		1.05784	2.83251	0.3369	0.808224
PP	0.27		PP	0		PP	1.08955		0.27	55.99		0	55.99		1.08955	55.99		0.27	2.77895	0.464549	0.781037		0	2.77895	0.464549	0.781037		1.08955	2.77895	0.464549	0.781037
PP	0.43		PP	0.01		PP	1.08769		0.43	112.86		0.01	112.86		1.08769	112.86		0.43	2.83327	0.380483	0.862388		0.01	2.83327	0.380483	0.862388		1.08769	2.83327	0.380483	0.862388
PP	0.57		PP	0.02		PP	1.0709		0.57	68.65		0.02	68.65		1.0709	68.65		0.57	2.84541	0.270912	0.729173		0.02	2.84541	0.270912	0.729173		1.0709	2.84541	0.270912	0.729173
PP	0.42		PP	0		PP	1.08582		0.42	72.81		0	72.81		1.08582	72.81		0.42	2.78561	0.284047	0.847542		0	2.78561	0.284047	0.847542		1.08582	2.78561	0.284047	0.847542
PP	0.42		PP	0.01		PP	1.05784		0.42	87.78		0.01	87.78		1.05784	87.78		0.42	2.79831	0.415541	0.992134		0.01	2.79831	0.415541	0.992134		1.05784	2.79831	0.415541	0.992134
P-R	0.76		P-R	0.02		P-R	1.17164		0.76	24.8		0.02	24.8		1.17164	24.8		0.76	2.93752	0.732391	1.16533		0.02	2.93752	0.732391	1.16533		1.17164	2.93752	0.732391	1.16533
P-R	1.83		P-R	0.04		P-R	1.18843		1.83	44.55		0.04	44.55		1.18843	44.55		1.83	2.89131	0.480467	0.97352		0.04	2.89131	0.480467	0.97352		1.18843	2.89131	0.480467	0.97352
P-R	1.13		P-R	0.03		P-R	1.19216		1.13	35.34		0.03	35.34		1.19216	35.34		1.13	2.86809	0.726148	1.16782		0.03	2.86809	0.726148	1.16782		1.19216	2.86809	0.726148	1.16782
P-R	1.2		P-R	0.02		P-R	1.21082		1.2	48.95		0.02	48.95		1.21082	48.95		1.2	2.78118	0.652121	1.02243		0.02	2.78118	0.652121	1.02243		1.21082	2.78118	0.652121	1.02243
P-R	0.77		P-R	0.02		P-R	1.14739		0.77	31.3		0.02	31.3		1.14739	31.3		0.77	2.82132	0.643906	1.12613		0.02	2.82132	0.643906	1.12613		1.14739	2.82132	0.643906	1.12613
P-R	1.04		P-R	0		P-R	1.19963		1.04	21.65		0	21.65		1.19963	21.65		1.04	2.88389	0.749775	1.0503		0	2.88389	0.749775	1.0503		1.19963	2.88389	0.749775	1.0503
P-R	1.53		P-R	0.03		P-R	1.21082		1.53	36.43		0.03	36.43		1.21082	36.43		1.53	2.92526	0.604809	1.00777		0.03	2.92526	0.604809	1.00777		1.21082	2.92526	0.604809	1.00777
P-R	1.24		P-R	0.03		P-R	1.16978		1.24	34.89		0.03	34.89		1.16978	34.89		1.24	2.81902	0.622173	1.19112		0.03	2.81902	0.622173	1.19112		1.16978	2.81902	0.622173	1.19112
P-R	1		P-R	0.01		P-R	1.13993		1	33.96		0.01	33.96		1.13993	33.96		1	2.91434	0.589503	1.15862		0.01	2.91434	0.589503	1.15862		1.13993	2.91434	0.589503	1.15862
PM-R	1.37		PM-R	0.05		PM-R	1.20896		1.37	120.86		0.05	120.86		1.20896	120.86		1.37	2.85303	0.662238	1.22334		0.05	2.85303	0.662238	1.22334		1.20896	2.85303	0.662238	1.22334
PM-R	1.24		PM-R	0.03		PM-R	1.20522		1.24	125.03		0.03	125.03		1.20522	125.03		1.24	2.87488	0.371068	1.24114		0.03	2.87488	0.371068	1.24114		1.20522	2.87488	0.371068	1.24114
PM-R	1.3		PM-R	0.09		PM-R	1.22015		1.3	119.98		0.09	119.98		1.22015	119.98		1.3	2.82479	0.48223	1.29203		0.09	2.82479	0.48223	1.29203		1.22015	2.82479	0.48223	1.29203
PM-R	2.19		PM-R	0.05		PM-R	1.30224		2.19	150.42		0.05	150.42		1.30224	150.42		2.19	2.8348	0.643453	1.14644		0.05	2.8348	0.643453	1.14644		1.30224	2.8348	0.643453	1.14644
PM-R	2.46		PM-R	0.09		PM-R	1.21455		2.46	131.69		0.09	131.69		1.21455	131.69		2.46	2.84584	0.482874	1.13418		0.09	2.84584	0.482874	1.13418		1.21455	2.84584	0.482874	1.13418
PM-R	2.6		PM-R	0.08		PM-R	1.21082		2.6	136.03		0.08	136.03		1.21082	136.03		2.6	2.87023	0.672227	1.28642		0.08	2.87023	0.672227	1.28642		1.21082	2.87023	0.672227	1.28642
PM-R	1.08		PM-R	0.05		PM-R	1.20896		1.08	133.52		0.05	133.52		1.20896	133.52		1.08	2.87864	0.447236	1.14147		0.05	2.87864	0.447236	1.14147		1.20896	2.87864	0.447236	1.14147
PM-R	1.3		PM-R	0.06		PM-R	1.2556		1.3	121.95		0.06	121.95		1.2556	121.95		1.3	2.84745	0.6051	1.15465		0.06	2.84745	0.6051	1.15465		1.2556	2.84745	0.6051	1.15465
PM-R	2.41		PM-R	0.08		PM-R	1.21455		2.41	139.38		0.08	139.38		1.21455	139.38		2.41	2.86735	0.507289	1.2421		0.08	2.86735	0.507289	1.2421		1.21455	2.86735	0.507289	1.2421

## Sheet: Fig.2
Figure 2a				Figure 2b						Figure 2c				Figure 2d
Treatments	PC1	PC2		Treatments	Log2(Fold Change)					Treatments	PC1	PC2		Gene expression
PP	-7.90236	-11.1084			Qu	Hy	SC	SY		PP	2.59577	-20.9315		Change Fold	Down regulated	Up-regulated	Not-significant
PP	-6.3861	-4.8722		PM-R VS P-R	10.51	2.82	6.47	2.87			24.2178	-3.31007		-1.30461	7.76738
PP	-8.58115	-3.06922			9.47	2.54	5.04	1.96			28.9077	1.57776		-1.18943	3.25206
PP	-6.02077	-13.2002			10.1	2.71	7.24	3.8			-0.14291	-15.6491		-1.41432	1.36438
PP	-8.55909	-5.18631			5.6	1.54	3.88	4.26			16.1109	-7.19873		-1.09914	5.98776
PP	-6.69329	-13.5787			8.93	2.45	5.88	2.79			9.75626	-11.4795		-1.66999	2.34481
PP	-7.50633	-10.4268			17.8	4.77	11.88	4.33			9.40074	-8.93983		-3.3815	3.4253
P-R	-7.87992	10.2475			5.15	1.41	7.83	1.86		PM-R	-21.593	5.13742		-2.0136	4.66054
P-R	-8.7844	6.29715		PM-R VS PP	10.24	2.75	3.47	2.14			-14.2053	8.00981		-1.75039	5.66843
P-R	-9.55313	10.4904			11.68	3.13	2.94	1.57			5.47832	17.6042		-1.33956	1.44175
P-R	-7.17147	4.3426			6.82	1.83	7.13	2.95			-31.9847	-5.07166		-1.17087	1.32741
P-R	-10.9384	11.832			7.22	1.98	8.29	3.4			-36.5492	-5.03675		-2.58989	13.6723
P-R	-6.71054	9.52463			9.12	2.5	6.16	2.67			-0.39924	22.7222		-1.65049	4.6741
P-R	-8.60549	6.07077			11.23	3.01	6.32	1.39			8.4068	22.5657		-2.56544	4.14504
PM-R	14.1265	-1.12359			6.66	1.83	5.25	2.12						-1.38423	4.98792
PM-R	12.9503	-0.35552												-1.09627	1.81041
PM-R	13.4807	-2.79915												-1.70454	1.79909
PM-R	15.0442	1.01851												-1.25313	3.21368
PM-R	20.8705	2.74704												-1.2879	2.40095
PM-R	19.6756	2.78314												-2.81965	2.27271
PM-R	15.1447	0.366387												-1.09431	1.38692
QC	0.971974	0.511582												-3.59451	26.7228
QC	0.830805	0.339152												-1.58371	6.02908
QC	0.623075	0.366556												-3.4541	1.96745
QC	1.01506	0.156206												-2.06416	3.30307
														-1.1037	1.71892
														-2.39108	6.137
														-2.64052	7.68686
														-1.03535	1.43759
														-1.67974	1.7622
														-1.22334	1.30548
														-1.31643	2.09679
														-2.28094	4.65005
														-2.55418	4.8544
														-2.18419	7.37684
														-1.66617	22.5297
														-1.01611	1.63875
														-1.37437	1.4452
														-1.062	1.8983
														-1.15633	1.83611
														-1.92726	1.39835
														-1.16218	1.4022
														-2.62852	3.32136
														-1.77418	5.78144
														-1.04855	4.92396
														-1.36075	8.07522
														-1.07849	2.50573
														-1.56706	1.31913
														-1.80104	3.33811
														-2.37773	1.41388
														-1.05216	2.55387
														-2.96821	10.2802
														-1.13504	2.27131
														-1.19884	4.58824
														-1.84221	2.99612
														-2.59648	16.1935
														-2.85721	1.55149
														-1.13456	1.88172
														-1.8614	2.18565
														-1.1551	6.65207
														-1.13306	2.06779
														-1.19121	1.63773
														-1.29255	20.6954
														-1.19705	15.6554
														-1.0853	2.52741
														-2.14968	3.90573
														-2.39823	52.9237
														-1.37912	3.42331
														-1.64136	11.292
														-1.67112	11.0759
														-1.09877	2.98006
														-1.20499	8.08753
														-1.1625	1.37723
														-1.61358	1.5732
														-1.01324	2.22484
														-1.92851	3.50244
														-3.9135	1.9386
														-1.61632	43.2367
														-1.03278	3.10352
														-1.25809	2.14504
														-1.11874	2.79292
														-2.30702	1.34927
														-1.68797	2.71227
														-1.13442	15.4334
														-2.93767	1.80367
														-1.31372	1.58011
														-5.85073	1.33786
														-1.00394	1.72159
														-1.30177	1.64679
														-1.07474	1.4549
														-1.04585	1.80768
														-1.00173	3.09031
														-1.553	5.21258
														-1.39994	1.65515
														-1.06698	2.4645
														-1.57214	2.69007
														-1.83452	22.1026
														-1.08605	1.84868
														-1.1007	4.25669
														-1.1569	7.33437
														-1.11174	1.36353
														-1.18375	9.83441
														-1.19787	1.4022
														-1.03325	6.5751
														-1.00036	1.31901
														-2.62245	1.87229
														-1.53118	1.60972
														-1.67423	4.56851
														-3.09393	5.34164
														-2.71835	1.70316
														-1.21965	1.37351
														-1.78921	2.61925
														-4.14178	75.8649
														-3.94087	3.68328
														-1.89452	1.52068
														-1.04331	5.98309
														-4.01635	18.6896
														-1.93357	15.8092
														-1.18864	1.72604
														-2.21496	2.92401
														-1.73248	2.2846
														-1.72255	1.30581
														-1.62454	18.3959
														-1.16493	2.70753
														-1.07653	2.88095
														-3.79685	66.0062
														-1.08584	3.48448
														-1.75829	1.67019
														-1.00354	1.4726
														-1.07156	3.6055
														-1.12409	1.89945
														-2.3777	4.9981
														-1.25218	9.51448
														-1.35482	21.6789
														-2.07532	3.11503
														-1.49559	12.9755
														-2.78102	2.00222
														-1.22571	2.53446
														-1.85983	2.24905
														-1.30074	1.92632
														-2.59565	19.3906
														-1.37195	20.3554
														-1.60873	2.97795
														-1.85556	2.6688
														-2.23706	5.36429
														-1.07287	1.93234
														-2.22815	16.3432
														-1.55884	2.12079
														-1.67476	1.37797
														-2.07682	2.23311
														-3.01136	1.40895
														-1.22123	2.48118
														-1.18171	5.17504
														-1.33313	1.90356
														-1.8603	2.015
														-1.24597	2.84264
														-1.20505	3.46227
														-1.07561	1.84553
														-1.02027	4.4941
														-2.07043	4.3243
														-4.68991	18.3
														-1.10925	2.35035
														-1.19267	1.7584
														-1.58534	10.5799
														-2.11183	1.70344
														-1.31263	1.47074
														-1.71261	1.60686
														-1.8128	1.517
														-2.37183	15.5215
														-1.12425	6.28077
														-1.18751	6.66759
														-2.64684	2.66982
														-2.62773	10.7361
														-1.3681	1.47332
														-1.0291	2.85706
														-1.00307	1.43125
														-2.13251	3.496
														-1.48981	1.59862
														-1.04932	3.73455
														-1.5996	1.38343
														-1.70661	16.9247
														-1.12479	6.41387
														-1.05616	1.54639
														-1.22057	16.3176
														-1.93616	1.76781
														-2.39846	17.1582
														-1.57273	4.79123
														-1.66354	1.49695
														-5.07504	2.73887
														-1.97882	2.4333
														-1.30942	5.47289
														-4.12536	1.74437
														-2.34069	1.46202
														-1.04884	9.46214
														-1.11662	4.11964
														-1.10895	8.59076
														-1.60023	4.11708
														-2.83632	2.29
														-1.60138	2.78414
														-1.31311	1.56574
														-2.31797	2.1228
														-3.01798	2.64821
														-1.6773	1.31672
														-1.84071	1.85055
														-1.16102	4.32998
														-2.02522	3.32571
														-1.05761	1.48561
														-1.33788	1.36312
														-1.42293	6.30443
														-2.46986	3.2418
														-1.59624	39.035
														-1.095	3.79438
														-1.33678	4.44991
														-1.66328	7.42073
														-2.95013	7.4737
														-1.35579	4.59205
														-1.37516	2.81135
														-1.77236	3.35039
														-1.03848	7.32329
														-1.08133	1.99943
														-1.2955	1.99067
														-1.59706	2.57174
														-1.1577	2.109
														-1.11668	5.36452
														-1.23856	2.58643
														-1.18025	2.41486
														-2.01587	1.79113
														-1.01089	2.37119
														-1.63007	1.60277
														-1.22151	2.22368
														-1.36239	6.18095
														-6.6641	121.835
														-1.05737	7.26921
														-2.62882	8.81015
														-1.4806	3.27973
														-2.47407	1.54931
														-3.09649	2.39274
														-2.09119	3.35647
														-1.7819	60.7613
														-1.11883	4.46522
														-1.26618	13.2901
														-1.16525	1.42501
														-1.10507	22.1067
														-1.44317	1.40519
														-1.30609	2.82105
														-1.62426	1.54174
														-1.20502	2.90117
														-1.27089	3.15274
														-2.56711	2.20456
														-1.40843	1.91759
														-1.08089	2.8604
														-3.53242	2.84997
														-1.56988	6.68251
														-1.9764	8.59359
														-1.00004	1.91652
														-1.20243	9.88331
														-2.91194	42.2911
														-1.03906	1.61583
														-2.23891	1.39044
														-1.82236	5.42563
														-2.47265	2.45606
														-1.00952	17.3591
														-1.07075	2.88838
														-2.3641	44.2933
														-1.50353	2.60873
														-1.72551	14.1007
														-1.42016	2.37913
														-2.03404	1.48146
														-2.32825	1.85987
														-1.8997	1.48632
														-2.93606	12.217
														-1.47399	6.26967
														-1.08166	4.38296
														-1.3822	5.39914
														-1.47432	10.404
														-1.10298	1.72159
														-1.03135	1.93651
														-1.12122	6.01376
														-1.17148	1.31747
														-2.72123	1.82791
														-2.34168	3.7871
														-1.03207	1.64386
														-1.05245	2.6614
														-1.98587	4.04792
														-1.34805	4.91042
														-3.52374	86.4745
														-2.21237	3.2012
														-1.39038	5.16741
														-1.2498	4.64198
														-1.11736	11.3615
														-2.35039	5.21258
														-1.97233	1.9698
														-1.07061	9.02734
														-1.59506	2.1667
														-2.14289	6.97408
														-2.70644	3.87761
														-1.177	5.4916
														-1.04839	10.5872
														-1.49231	5.14277
														-3.94525	29.6665
														-1.22827	5.03633
														-1.65197	6.3671
														-1.03199	1.99892
														-1.17819	5.9996
														-1.97629	2.7803
														-1.36954	2.0298
														-2.72728	56.3817
														-1.22287	2.09054
														-1.02406	5.0492
														-1.38524	5.75758
														-1.0744	5.65383
														-1.00795	9.59447
														-5.60633	2.34186
														-1.20017	6.79348
														-1.64297	2.04447
														-2.05261	7.44847
														-1.19298	1.43959
														-1.80797	22.3655
														-2.28833	11.5784
														-1.83905	1.81933
														-2.67418	3.95394
														-3.44266	5.88325
														-1.54189	1.5538
														-1.86367	3.01466
														-4.08029	47.7342
														-1.22829	5.22303
														-1.32119	1.54824
														-1.08647	1.60514
														-1.88864	22.2108
														-1.46479	1.30254
														-2.94571	1.6342
														-4.00988	8.57416
														-1.86677	2.05415
														-1.13177	3.42531
														-1.14641	2.28073
														-1.39527	18.2855
														-1.10641	3.39713
														-2.53471	2.6985
														-1.44261	1.41962
														-1.89848	12.7311
														-1.04395	3.88524
														-1.5052	2.089
														-1.29439	9.5236
														-1.27188	4.40817
														-4.80745	15.1753
														-1.15255	6.81041
														-4.56537	38.5346
														-4.40329	7.46713
														-1.00833	4.54118
														-1.05929	9.5911
														-1.58045	2.77977
														-1.01974	1.7525
														-1.60199	2.54637
														-1.11422	1.9682
														-1.17274	4.13597
														-2.01955	6.2691
														-1.67024	1.37048
														-1.22686	15.9784
														-1.22744	9.3685
														-1.0061	6.04155
														-1.52683	2.7046
														-2.44033	1.533
														-1.76307	1.41893
														-1.66483	1.53956
														-2.66485	35.2045
														-1.21093	2.78483
														-1.74053	1.46919
														-1.34557	14.4455
														-1.54974	24.9379
														-1.2319	1.53965
														-1.41673	2.43037
														-1.86037	2.60873
														-1.45747	9.20941
														-1.2288	2.61386
														-2.66203	1.81608
														-1.62481	11.2688
														-1.66178	26.683
														-2.25739	11.9759
														-1.00185	1.96101
														-1.17085	30.1835
														-1.91092	5.66843
														-4.51423	13.9973
														-1.68684	4.25662
														-3.76885	2.43086
														-1.22181	3.67763
														-1.65903	2.98135
														-1.25622	1.74218
														-1.1094	2.81989
														-7.0699	27.3097
														-1.13052	2.40623
														-1.34229	21.0729
														-1.26295	4.18679
														-1.06337	2.6829
														-1.22519	2.62184
														-1.08796	2.81661
														-1.25815	4.78172
														-2.72507	3.59895
														-1.26301	2.41187
														-1.2488	1.55541
														-1.21277	4.96277
														-1.64843	2.32378
														-4.57551	2.47409
														-1.97485	1.76727
														-1.2678	7.09354
														-3.00545	2.27082
														-1.26648	2.29318
														-1.35799	3.34416
														-1.40482	5.29527
														-1.47479	4.18241
														-2.14749	21.4751
														-1.47934	16.3848
														-3.06616	1.33093
														-2.15141	2.47667
														-1.79225	1.81751
														-2.13344	3.27179
														-1.78205	72.1187
														-1.18092	1.40939
														-1.76094	1.67869
														-1.45692	9.17559
														-1.07275	3.06436
														-1.78385	4.74679
														-1.04519	2.93982
														-1.15763	1.65054
														-1.82806	1.37304
														-2.05906	11.3573
														-1.18624	5.21033
														-2.53784	11.0759
														-3.21077	66.8861
														-1.38809	2.41999
														-3.13011	24.3724
														-2.58757	3.11413
														-1.22407	2.61044
														-1.71428	3.30427
														-1.09309	8.58727
														-1.38733	4.04563
														-2.41529	10.5711
														-4.33531	7.02923
														-1.02204	7.99882
														-1.22702	1.35888
														-2.62088	17.0133
														-1.95239	19.4667
														-1.00214	1.84985
														-1.19315	2.43625
														-1.07995	11.542
														-4.56134	3.8367
														-1.36032	1.32582
														-1.38334	3.57656
														-2.94308	2.28037
														-1.79801	8.1782
														-2.87686	1.41303
														-1.67289	1.92801
														-4.26091	3.52249
														-1.13067	2.4897
														-1.23597	2.36488
														-1.17715	2.89541
														-1.53763	15.9457
														-2.02177	2.79946
														-1.89011	7.52693
														-1.0354	4.81423
														-1.26828	9.68289
														-2.77079	1.52311
														-1.47739	1.87134
														-2.73609	1.81581
														-1.95628	1.51502
														-1.08688	4.30915
														-1.38707	2.15361
														-1.21627	4.18716
														-1.86201	3.48138
														-3.05614	5.30368
														-1.1842	1.35551
														-1.31742	2.28331
														-1.28124	2.57954
														-1.8968	1.79287
														-1.24424	1.31483
														-1.06877	1.77409
														-1.6793	2.35441
														-1.0658	3.90037
														-1.84126	1.75621
														-1.07985	9.2123
														-4.39104	1.58897
														-1.12169	2.2826
														-3.51338	3.30427
														-2.49172	2.95609
														-1.17882	2.99157
														-1.919	4.80172
														-1.49426	1.75911
														-1.56525	2.64821
														-1.30712	7.58937
														-1.25086	1.84291
														-6.36401	119.793
														-2.30258	1.32185
														-1.09708	1.40674
														-1.32893	1.49605
														-1.38401	15.1281
														-6.6533	29.4684
														-1.39515	2.37387
														-2.33229	2.14832
														-1.00925	8.90316
														-2.04622	2.54683
														-2.01211	2.00208
														-1.27918	2.22631
														-1.36	1.72234
														-1.11443	1.86577
														-1.01715	6.51893
														-1.14574	2.30733
														-2.43226	3.14426
														-1.34193	1.35405
														-1.46729	1.55792
														-1.06534	1.96309
														-3.76523	1.9189
														-1.03977	3.00827
														-1.54332	9.52501
														-2.75534	6.02262
														-1.12676	1.33657
														-1.74436	3.03935
														-2.15345	3.14094
														-1.37975	2.7046
														-1.04749	1.41426
														-1.30033	3.17463
														-4.63439	4.1205
														-1.02128	6.08195
														-1.23815	1.53808
														-1.00677	12.8577
														-1.08886	1.84601
														-3.0611	6.24041
														-1.12362	2.77598
														-1.75825	25.2942
														-2.42217	2.20314
														-1.19086	4.14895
														-1.63913	2.25049
														-1.54903	5.40304
														-1.06021	4.2018
														-1.02222	7.63107
														-1.61228	3.45489
														-1.78364	2.36489
														-2.71526	4.03293
														-2.46562	1.58208
														-1.97455	18.7843
														-1.3137	2.85755
														-4.14238	2.37911
														-3.27452	1.76402
														-2.25733	2.12926
														-2.09184	2.8795
														-1.30259	2.28488
														-1.13278	1.83199
														-1.95612	1.57167
														-1.36872	3.41209
														-1.02099	2.83309
														-1.90816	1.39795
														-1.85739	8.78589
														-1.22115	2.61529
														-2.00077	2.68358
														-1.15182	1.51732
														-1.06037	2.62918
														-1.63554	2.00411
														-1.09306	1.34438
														-3.00733	4.2552
														-1.01371	2.39972
														-1.11834	8.03408
														-1.12286	2.55501
														-1.30058	3.61434
														-1.49212	11.407
														-1.54823	2.7015
														-1.49653	2.13808
														-1.62902	12.231
														-5.33625	4.78007
														-1.43225	1.33816
														-1.6959	2.63925
														-1.12909	1.79529
														-1.42779	1.51274
														-1.36286	4.78172
														-2.12626	16.392
														-1.15939	1.5253
														-1.31396	1.33373
														-1.09177	5.23151
														-2.20118	3.45489
														-1.2367	10.9156
														-1.57136	3.8512
														-3.39429	4.49988
														-1.085	4.03538
														-1.07594	10.5799
														-2.19432	8.79981
														-1.29222	1.92718
														-1.02799	1.76417
														-1.45827	2.98197
														-2.64758	1.55799
														-1.03044	16.6959
														-1.36556	3.0882
														-2.45333	1.44919
														-2.81811	14.7711
														-1.69883	2.7225
														-1.09379	3.40375
														-1.0084	2.00222
														-1.23913	2.28037
														-1.07629	2.14567
														-4.40405	9.8972
														-1.13333	5.61246
														-1.42356	5.46892
														-1.13071	8.05156
														-1.58743	3.2491
														-1.05295	6.05462
														-1.48486	1.35115
														-1.86376	1.41511
														-2.28464	2.0417
														-1.1128	1.47969
														-2.04142	11.2806
														-2.62903	2.16079
														-1.33972	1.84383
														-1.03495	2.96068
														-2.02895	2.46426
														-1.42057	1.83763
														-1.04754	2.58674
														-1.53549	4.02532
														-2.09816	6.00391
														-4.9786	5.00156
														-1.56747	1.67966
														-2.47064	1.61863
														-1.83082	12.1158
														-1.86278	1.36861
														-2.00427	1.91812
														-1.43721	1.3089
														-1.14942	8.39095
														-1.50823	8.36584
														-1.19072	7.03425
														-1.43177	13.5247
														-2.00944	3.94782
														-1.67258	4.92417
														-1.32744	1.65464
														-1.01985	5.24903
														-1.07271	1.92747
														-1.59047	5.66843
														-1.68389	2.39851
														-1.48185	2.28327
														-1.10031	2.46455
														-1.45709	4.65605
														-2.7234	5.82011
														-1.9031	4.94203
														-1.27632	3.33486
														-1.05186	1.30174
														-4.40485	1.86951
														-1.89661	2.93215
														-1.15043	1.93352
														-3.78288	1.3189
														-4.6435	4.13671
														-1.35723	1.46669
														-1.56117	1.30433
														-1.2675	6.68251
														-1.38534	1.34153
														-2.8765	20.6233
														-3.06788	32.5309
														-1.32104	1.52094
														-1.21881	2.02786
														-2.19842	7.25138
														-1.17591	8.31867
														-1.52683	9.83237
														-1.68358	1.3303
														-2.04645	1.66874
														-1.03391	3.38004
														-1.01293	2.66734
														-1.05773	1.36298
														-2.51237	13.265
														-2.26851	8.8013
														-1.13278	1.99107
														-1.51761	2.08852
														-2.68123	1.31696
														-1.2002	7.43105
														-2.39413	3.60484
														-2.18952	1.85445
														-2.06967	7.3699
														-3.34358	3.31302
														-1.18012	1.52961
														-1.4805	2.12921
														-1.43288	4.64379
														-1.02758	2.49871
														-1.56406	2.79388
														-2.35311	47.7864
														-1.2813	2.66967
														-1.5157	3.12149
														-3.48411	4.75359
														-1.32705	3.39768
														-1.17708	1.32679
														-2.2481	1.76816
														-1.34205	1.69055
														-3.32818	5.92869
														-1.36942	2.01034
														-1.75218	5.31062
														-1.63894	7.20778
														-1.09213	4.81423
														-1.11992	2.09789
														-3.32709	37.1822
														-1.17473	7.15102
														-2.47419	1.69955
														-1.21215	1.64328
														-1.18972	1.35989
														-1.91945	18.1521
														-4.06319	1.76674
														-4.37169	1.97547
														-3.54621	1.4517
														-2.43392	6.22545
														-2.29806	5.46864
														-1.44997	12.7801
														-2.10055	23.3839
														-1.62418	8.67733
														-1.07096	3.54477
														-1.06353	3.04875
														-1.09456	1.47285
														-1.05405	1.95698
														-1.09021	2.2518
														-1.98504	12.0311
														-1.70542	1.3716
														-2.02968	3.39914
														-1.03299	5.0279
														-1.59061	9.02734
														-1.1479	10.6508
														-2.41084	1.56788
														-1.14676	8.49939
														-1.01662	1.66962
														-1.54381	2.98006
														-3.25143	2.58012
														-2.84114	7.66146
														-2.58263	23.4854
														-1.34774	2.28671
														-2.02999	4.80674
														-1.11789	4.72806
														-1.15093	4.69673
														-1.19559	3.95775
														-1.10539	1.93354
														-1.01519	4.81922
														-2.25578	5.1441
														-1.54222	1.4568
														-1.29237	2.57764
														-1.51518	17.9021
														-1.90647	1.45113
														-1.15437	2.33431
														-3.31924	17.0001
														-4.673	27.1105
														-1.95679	2.19947
														-1.24519	4.11962
														-1.1918	3.07959
														-2.26793	3.78964
														-1.05056	1.94125
														-1.8971	1.80433
														-1.26799	2.0693
														-2.14039	2.97713
														-1.03911	1.84939
														-2.16485	1.50737
														-2.12732	4.33995
														-1.95258	1.50714
														-2.54175	1.77366
														-1.01113	1.61132
														-1.26157	3.02573
														-2.0114	2.13962
														-1.00448	4.59773
														-1.18668	9.87502
														-1.09693	5.2515
														-1.19942	8.29586
														-1.74729	10.4833
														-2.26435	5.67933
														-1.12584	3.50659
														-1.14041	1.45845
														-3.15562	1.48113
														-3.09553	18.193
														-2.30953	4.64647
														-1.1472	1.60184
														-1.46825	2.06448
														-1.56175	3.7353
														-1.44733	4.74679
														-1.73291	3.78651
														-1.40007	3.35647
														-1.05293	1.92671
														-1.57432	4.60426
														-1.05412	2.31901
														-2.03089	3.49913
														-1.7057	8.84368
														-2.56271	4.58977
														-1.33431	1.52376
														-1.24646	3.49913
														-1.7839	5.07242
														-1.01338	1.81138
														-3.74962	3.78639
														-1.12903	6.13638
														-1.72862	2.81391
														-1.18643	2.28608
														-1.17702	1.60602
														-1.17001	1.68506
														-1.46998	1.45476
														-1.44157	3.04249
														-1.09297	3.85262
														-1.2133	3.94856
														-2.34588	58.9877
														-4.08757	4.47169
														-1.04985	1.68551
														-1.00669	2.93491
														-1.85645	5.04182
														-1.81412	1.47691
														-1.61569	1.37454
														-1.09863	1.41395
														-1.08883	1.48299
														-1.10632	6.19666
														-1.22663	2.33595
														-2.31936	2.86472
														-1.36801	2.96456
														-1.75612	2.70814
														-1.0084	1.37723
														-1.35039	2.2536
														-1.53288	1.67362
														-3.09524	1.75811
														-3.02987	2.91453
														-1.27691	4.03785
														-1.05001	3.59976
														-1.1436	3.42641
														-1.29326	1.86365
														-2.82282	2.88185
														-1.6567	1.53956
														-1.11435	1.85352
														-1.49676	3.43437
														-1.16739	3.21993
														-1.37616	1.4035
														-3.80848	1.44064
														-1.104	4.34532
														-4.17814	2.09775
														-1.77974	1.79552
														-1.1083	1.88649
														-1.19579	26.0027
														-1.04817	1.42752
														-1.04701	8.85233
														-5.13903	3.36883
														-2.80048	77.0154
														-1.44675	2.86931
														-1.05216	5.79666
														-2.52204	21.8338
														-1.58311	9.35613
														-1.21781	1.61041
														-1.59749	35.3956
														-1.81307	1.81334
														-1.53195	3.43276
														-1.30936	10.8388
														-1.31401	14.8614
														-5.0511	27.0245
														-1.94618	5.39525
														-1.44943	1.50055
														-1.09191	1.72531
														-1.20331	2.23407
														-1.14573	3.67763
														-1.16278	2.57
														-1.88126	68.7738
														-2.00521	5.01073
														-2.15952	4.18679
														-1.5255	1.66677
														-1.0179	2.73721
														-1.03257	1.63135
														-1.41171	2.42189
														-1.36248	13.4029
														-1.99862	3.35039
														-2.62352	1.7212
														-3.31988	2.23659
														-1.34565	3.34054
														-1.02614	1.39901
														-1.15337	12.7192
														-1.54993	17.7685
														-1.58739	2.23394
														-1.21562	2.46015
														-1.47998	2.04463
														-1.45113	3.9891
														-1.43305	13.3913
														-2.41329	2.21444
														-1.33644	12.8015
														-5.85209	31.8052
														-1.53989	4.49976
														-1.359	2.68255
														-1.2253	2.49028
														-1.86512	5.15398
														-1.78551	5.85246
														-1.06587	1.30514
														-1.00364	1.58902
														-1.14266	3.1086
														-1.40441	4.92759
														-2.32194	1.7668
														-1.09861	1.51708
														-1.19368	1.8697
														-6.54722	12.2389
														-3.13707	3.79207
														-1.21861	1.7566
														-1.4269	1.79756
														-1.00745	1.30581
														-1.05472	2.75607
														-1.2831	1.50295
														-1.027	1.80816
														-1.03006	8.32286
														-1.40101	1.31768
														-1.21859	13.4265
														-1.25679	8.5382
														-1.07197	2.40849
														-1.06653	1.66005
														-1.86714	2.21209
														-1.28513	5.87287
														-1.25826	5.05699
														-1.77712	1.33719
														-1.01788	2.17058
														-1.20744	4.84675
														-1.58764	6.79947
														-1.14674	3.15167
														-1.58625	4.37883
														-2.2073	7.97528
														-1.3315	3.42842
														-1.05454	3.27719
														-2.32705	2.52488
														-1.12716	5.07965
														-1.26707	2.62047
														-1.35041	1.45604
														-1.71492	2.98461
														-1.06362	5.90385
														-2.28962	1.55284
														-1.29045	13.2359
														-1.11305	4.11666
														-1.01135	6.97798
														-1.76469	10.6962
														-1.4257	1.39914
														-1.08268	2.09757
														-1.02473	1.84
														-1.87696	5.02484
														-2.92499	1.37736
														-3.58806	1.34039
														-1.06978	7.28513
														-1.35349	4.30935
														-1.12259	2.15077
														-3.65969	1.60801
														-1.03359	1.65539
														-1.05364	2.12655
														-1.05575	12.3497
														-1.18296	1.43625
														-1.75273	2.20904
														-1.10446	2.00991
														-1.45978	13.5806
														-1.79197	41.9412
														-2.25952	13.8208
														-1.42657	14.5203
														-1.0683	2.73792
														-1.02336	2.37013
														-4.03988	88.4295
														-5.91321	6.56321
														-1.0497	1.92288
														-1.98563	2.08812
														-2.3458	12.7489
														-1.55177	1.41577
														-1.26629	1.70474
														-1.92055	3.73113
														-1.27959	2.15057
														-2.18268	5.23878
														-1.42087	5.71359
														-1.08813	5.57424
														-1.56777	2.15793
														-2.24946	8.11844
														-2.37922	2.84212
														-1.37853	5.94992
														-2.10418	2.80984
														-1.18488	1.48898
														-1.37878	1.55805
														-1.07228	1.85352
														-4.53986	3.8043
														-3.37275	3.65538
														-3.84591	74.6719
														-1.63075	9.21611
														-1.08955	3.18535
														-1.13865	1.31696
														-1.16493	4.18298
														-2.0816	2.03223
														-1.52774	2.59172
														-1.41427	12.2322
														-1.38195	2.13809
														-1.03182	2.0925
														-1.66707	1.51753
														-1.58097	19.1846
														-1.77311	3.24487
														-1.4899	2.16526
														-2.0691	5.97197
														-2.16675	1.41807
														-1.09042	1.54991
														-1.61127	3.39285
														-1.70391	3.98062
														-1.24736	1.55385
														-1.17101	2.57049
														-1.02779	1.50714
														-1.08763	1.53391
														-1.82609	6.65265
														-1.1463	3.06386
														-2.14428	1.90147
														-1.25756	1.8612
														-1.86125	1.72394
														-1.26904	8.99914
														-1.8953	2.56704
														-1.00704	5.48199
														-1.18602	5.11153
														-2.03769	6.87742
														-1.23585	1.74614
														-1.03114	1.61069
														-1.88697	3.60322
														-1.69882	3.63338
														-1.3102	1.81404
														-2.85457	2.09998
														-1.67598	1.75227
														-1.10208	10.1545
														-2.01164	1.72495
														-2.30791	1.44643
														-1.85664	2.17121
														-1.95558	1.37705
														-1.30681	1.64444
														-3.54816	1.81751
														-1.30374	5.05061
														-3.19593	1.67324
														-1.37324	1.49686
														-2.13602	1.3981
														-2.07524	4.008
														-1.7624	3.29123
														-1.21094	4.03001
														-3.37607	3.59786
														-1.07581	2.1072
														-1.44317	2.09705
														-2.93207	3.57951
														-1.63857	1.94064
														-3.37023	1.32028
														-1.02564	2.37955
														-2.07318	2.30484
														-2.15733	14.1408
														-2.39458	1.99673
														-1.2971	5.32176
														-1.15606	1.56177
														-2.11727	8.70431
														-1.06923	24.5883
														-2.78365	3.63765
														-1.13314	2.87448
														-1.78927	1.7877
														-2.73626	23.384
														-1.66259	1.89015
														-1.03031	2.06185
														-1.02787	1.33153
														-1.18784	1.61332
														-1.47492	9.43645
														-1.26368	1.44329
														-1.73928	3.86007
														-1.12371	1.72148
														-1.13055	5.27536
														-1.45791	1.85231
														-2.14008	3.14857
														-1.47942	12.1568
														-1.05222	9.75389
														-1.04348	2.70381
														-1.75464	2.93726
														-1.65349	8.05156
														-1.12302	2.4595
														-1.15229	6.2795
														-1.14509	4.71294
														-1.40177	2.84711
														-1.09464	6.26367
														-1.64384	2.7567
														-1.16809	4.29827
														-1.20774	1.74482
														-1.1101	2.30497
														-1.05119	7.17875
														-1.21251	1.50539
														-1.70236	1.48096
														-1.6641	3.11795
														-3.37035	12.3546
														-2.65936	1.42693
														-1.80053	1.45147
														-1.20504	2.83764
														-1.55813	10.6276
														-2.6103	46.7173
														-3.05713	1.59454
														-2.31456	2.11042
														-1.17911	5.40371
														-1.16695	1.317
														-4.55218	2.66069
														-2.46383	9.326
														-2.9827	126.932
														-1.88052	1.74821
														-1.01735	4.3068
														-1.03119	1.88356
														-1.28501	4.8777
														-1.47922	6.65437
														-4.09866	2.21111
														-1.31524	4.58257
														-1.94908	16.2266
														-1.02936	2.19855
														-1.80194	1.33332
														-1.21774	5.04766
														-1.13968	3.84612
														-1.20695	1.61848
														-2.41972	3.61421
														-1.12822	6.53577
														-2.58535	15.6664
														-3.06698	146.384
														-1.54403	3.85832
														-1.63588	28.5463
														-1.70861	9.54745
														-1.09501	7.80964
														-1.13508	1.60092
														-1.12705	4.07383
														-2.22163	2.42158
														-1.99932	1.39962
														-1.12604	5.95905
														-1.10416	2.5989
														-1.00148	7.96282
														-1.14405	3.70284
														-1.14966	1.71071
														-1.13659	2.87713
														-1.28562	2.81496
														-1.07632	3.52661
														-1.47869	4.41611
														-1.05053	9.02538
														-1.15356	1.95952
														-1.97692	3.94473
														-1.0866	3.25097
														-1.29727	1.64316
														-1.16875	1.46693
														-1.08342	2.60619
														-1.96249	6.82472
														-1.82077	3.46919
														-1.11376	4.60727
														-4.61003	61.061
														-1.21988	5.78144
														-3.70288	3.9057
														-3.83439	41.5883
														-1.18637	7.56671
														-1.13323	2.57343
														-1.20855	10.5333
														-1.1825	2.61765
														-1.51537	1.30958
														-3.15927	1.48871
														-1.436	4.28688
														-1.12494	2.43389
														-1.13838	2.07747
														-1.31057	1.56005
														-1.62294	1.50822
														-1.23302	7.05162
														-1.13491	8.918
														-1.68754	1.5434
														-1.77372	7.64192
														-1.74883	1.84699
														-2.58427	3.07889
														-1.05401	13.9856
														-1.25816	4.03518
														-3.03123	2.67001
														-2.11635	1.32259
														-2.23002	1.59864
														-1.02797	8.52371
														-3.98868	16.8954
														-1.07597	1.9223
														-1.37629	3.37252
														-1.05568	2.49278
														-1.16837	2.23724
														-1.50541	2.28487
														-1.36611	1.34358
														-1.87565	9.01112
														-1.04023	3.2194
														-1.32934	3.02468
														-1.76661	6.90061
														-1.4629	3.10082
														-1.68309	4.7988
														-3.59155	16.2897
														-1.01278	3.80978
														-1.84184	1.35888
														-1.29762	4.56526
														-1.12929	2.04982
														-1.91764	3.00933
														-1.71802	4.36559
														-1.02435	2.13839
														-2.54691	16.5109
														-1.48096	2.0633
														-1.46014	3.61147
														-1.31917	5.29527
														-1.10749	3.57851
														-1.4762	17.8493
														-1.17071	3.42894
														-1.35353	8.49836
														-1.15776	6.72887
														-3.13999	25.0718
														-1.21353	17.7452
														-2.20447	3.18007
														-1.04465	8.51179
														-1.02921	2.41323
														-2.07493	2.1898
														-1.55846	2.73721
														-1.04958	1.32493
														-2.37093	1.57679
														-1.14572	1.88995
														-1.0201	2.58505
														-6.09407	9.7707
														-1.05864	1.3793
														-3.07457	23.0277
														-1.3491	8.29434
														-1.30597	3.11912
														-1.24111	8.93943
														-1.09568	3.36535
														-1.49009	1.52387
														-1.07238	2.99818
														-1.49238	2.14125
														-1.10386	2.45652
														-1.54284	2.12079
														-1.36299	1.44849
														-1.03899	9.30921
														-1.1726	1.31696
														-1.32246	3.97617
														-1.90067	4.60857
														-1.29074	2.4249
														-1.63966	4.40853
														-1.40615	2.20059
														-2.96919	3.09366
														-1.33794	2.84594
														-1.01152	1.34358
														-1.11816	2.3232
														-2.44241	6.30742
														-1.03446	8.1286
														-1.01093	3.42872
														-3.32885	6.17385
														-1.47398	1.32954
														-1.13166	6.19171
														-1.89864	3.48988
														-2.69942	49.0505
														-1.74641	3.35454
														-1.32747	12.2531
														-1.30381	2.7894
														-1.93443	1.37797
														-1.14966	1.40548
														-1.07976	15.143
														-1.26184	7.69273
														-2.05784	1.58833
														-2.75452	16.8979
														-1.16137	1.32178
														-1.1286	1.54222
														-1.27066	2.83517
														-3.41401	3.4147
														-1.56652	5.7259
														-1.69444	1.36056
														-1.21471	6.69392
														-1.01766	2.29034
														-2.02409	19.1045
														-3.01387	2.04053
														-1.02586	1.37027
														-1.15506	9.10439
														-2.9113	26.5989
														-3.7907	3.98661
														-1.1841	1.91472
														-1.84036	1.31126
														-1.20484	3.6443
														-5.59077	10.5333
														-2.67451	1.60864
														-1.23609	7.15676
														-2.56464	3.87934
														-2.24281	5.78592
														-1.22295	2.17385
														-1.59224	7.8377
														-1.49563	9.13434
														-3.15494	6.40483
														-1.69034	9.86889
														-1.0254	1.78316
														-1.14069	1.72614
														-1.02967	4.33559
														-1.50067	12.8415
														-1.26632	2.48074
														-1.79602	1.59365
														-1.09185	4.31252
														-4.06669	2.62047
														-2.15472	14.8486
														-1.16503	4.88999
														-1.03093	2.28414
														-1.44001	3.27179
														-1.17533	1.51997
														-1.41799	2.35008
														-1.62254	17.0278
														-1.6559	2.02404
														-1.27268	7.63107
														-1.67941	2.00475
														-1.38519	1.51469
														-2.02542	2.03342
														-1.29633	3.66889
														-1.13228	2.42296
														-2.78563	1.80802
														-1.02736	2.06943
														-1.05344	3.75826
														-3.24557	15.6583
														-2.77885	1.40323
														-1.40653	5.44062
														-2.50743	1.30155
														-5.5955	7.54168
														-1.297	2.00475
														-1.16337	8.52365
														-1.31703	1.40098
														-3.738	1.97794
														-2.3127	5.24035
														-2.87699	1.3018
														-1.84471	14.6523
														-1.22548	9.56263
														-1.11228	4.92396
														-1.9576	3.80615
														-1.19562	1.64332
														-1.04151	6.15766
														-1.54249	1.72877
														-2.36156	1.44626
														-1.06393	5.41721
														-2.21945	51.8857
														-1.24428	26.2487
														-1.2075	3.70123
														-1.08661	3.90573
														-1.34568	2.09998
														-1.02011	2.96103
														-1.03705	3.34222
														-1.08374	4.56884
														-1.11799	5.22483
														-1.03242	5.30975
														-1.23743	8.21784
														-1.0106	2.22999
														-1.1425	1.90852
														-1.00493	2.13884
														-1.17983	24.1716
														-1.48883	1.37008
														-1.26719	4.98443
														-1.00556	1.84868
														-2.29491	1.32045
														-1.00845	7.42652
														-2.86862	1.69464
														-1.06595	3.65767
														-2.91977	10.0868
														1.86736		5.082
														2.38951		1.80175
														3.61223		2.04155
														1.45611		2.06185
														1.36121		1.8119
														3.40272		88.7184
														2.54201		1.98572
														1.59721		6.14987
														1.55784		2.79402
														1.14252		2.59457
														1.29682		2.79149
														1.60684		7.07299
														1.52105		7.89863
														5.29856		3.95212
														3.36142		25.5704
														2.35446		1.44977
														1.58727		4.19469
														1.18245		1.376
														4.63019		2.07815
														1.78976		1.7811
														2.1655		1.34153
														2.29883		1.51801
														2.51671		5.07786
														1.74524		2.12721
														5.15221		4.41472
														3.37348		1.88549
														3.89807		3.64022
														4.13573		38.9291
														1.66395		4.10293
														2.25858		1.38255
														1.63069		2.06116
														1.25034		1.99711
														2.49609		8.1651
														4.3705		1.79906
														2.36078		1.69806
														1.17865		1.46302
														1.72915		1.37009
														1.08798		7.46109
														1.54878		3.97929
														9.47975
														1.17647		2.00698
														1.8625		15.6039
														1.06592		4.24557
														1.61143		1.55794
														1.21433		2.19356
														3.69604		1.41475
														1.0216		1.59444
														1.94916		4.59773
														1.94442		2.1873
														1.60541		9.3685
														1.4444		3.32548
														2.31094		7.59651
														2.44418		3.38746
														3.21065		2.13611
														1.41198		3.32372
														2.6654		3.1906
														1.22106		1.52987
														1.28064		1.88549
														2.627		8.79972
														3.07571		6.60235
														1.72011		6.43086
														1.51335		1.47116
														1.15819		5.71359
														1.88695		3.24153
														1.14808		1.37705
														1.21256		3.63525
														1.85214		13.1627
														2.95527		5.44629
														1.81131		3.543
														1.40578		1.30548
														1.46564		4.73822
														2.76613		57.1936
														3.0649		2.35085
														1.5838		1.99487
														2.58941		10.1652
														4.74394		4.31523
														1.93846		33.9166
														1.07229		1.47344
														1.36071		2.12701
														1.05194		6.60794
														1.51331		12.1602
														2.13106		2.08736
														1.48688		5.6947
														1.6107		3.35982
														1.56347		1.61808
														1.04422		3.43845
														1.62512		3.04853
														1.31242		3.75988
														1.05635		2.82389
														1.23747		1.51737
														2.34122		20.2416
														1.58291		3.07676
														4.99968		4.17578
														3.78518		1.51559
														1.26451		2.5466
														1.22322		3.54531
														2.42386		1.61643
														1.57117		1.7615
														1.16625		3.1086
														1.69196		1.74811
														1.01487		2.71416
														3.49067		6.53002
														1.34779		2.23752
														2.59994		4.24819
														2.92057		2.36559
														2.9162		8.5151
														1.45593		2.58291
														1.31531		1.72445
														1.93912		19.5822
														1.9143		13.233
														1.43621		1.34032
														3.00288		2.97308
														1.6622		2.61765
														6.15268		76.6888
														1.47572		4.45228
														1.09614		1.53841
														2.61744		3.46571
														1.58393		1.8553
														1.51848		3.59786
														1.25044		1.3793
														1.47412		15.1693
														1.0773		7.89891
														1.27355		6.79375
														1.47765		1.4336
														1.71709		5.2637
														1.37956		3.87374
														1.32102		1.3942
														1.48051		3.00632
														1.15102		3.54968
														1.22422		1.8465
														1.04716		1.57129
														1.56844		5.36447
														1.1064		2.47131
														2.27962		5.92272
														1.80408		4.25566
														2.25999		2.08737
														1.11168		5.0279
														1.64566		12.8513
														1.25115		1.52068
														1.28848		3.00229
														3.52811		2.83146
														2.05131		5.90938
														2.92293		53.3172
														1.34737		4.5215
														4.84532		4.38928
														1.96307		1.60734
														2.81329		14.8075
														4.55122		3.10679
														4.75287		1.32385
														1.35587		7.37207
														4.51785		32.8776
														2.16956		15.3794
														1.13256		4.54993
														2.37012		22.8929
														1.14483		2.94384
														1.54695		13.346
														1.42392		1.60553
														2.02632		2.98337
														2.32265		13.759
														2.5604		20.2449
														1.84344		2.89724
														1.13446		2.12453
														1.31088		17.3086
														1.44651		7.28537
														2.93945		15.7029
														1.01703		3.13159
														1.56889		3.64605
														3.90581		2.59112
														1.15126		1.98107
														1.9631		2.78174
														3.24588		2.34623
														1.01614		3.93018
														1.09306		4.26235
														1.70646		6.69345
														1.99911		2.15288
														2.6079		88.1067
														2.31077		1.7403
														3.15291		1.43665
														1.73825		4.55365
														4.62501		5.47465
														3.33419		2.04357
														1.57543		4.89454
														3.17428		2.14832
														1.76604		3.78564
														2.98636		1.32697
														1.38001		3.56022
														1.81404		2.70292
														1.26779		3.50651
														2.40151		10.9868
														1.84544		4.45603
														3.27258		1.41486
														2.24093		8.32327
														1.62905		4.07597
														1.15963		2.36261
														1.87116		2.99456
														2.88751		4.0652
														2.23373		3.78093
														1.95355		2.2969
														2.23235		1.30768
														1.88651		1.30479
														4.9658		6.38603
														2.1117		4.29855
														1.39087		1.32582
														1.52999		4.22317
														3.65328		2.89048
														1.28963		2.52903
														3.97507		2.26084
														1.76105		14.4206
														1.20378		4.75894
														1.48848		1.82747
														1.42197		1.4201
														1.02108		2.05686
														3.07043		1.59404
														1.91984		11.9376
														1.0126		1.63285
														3.38063		1.77093
														1.02547		1.39914
														1.32953		3.05379
														1.56579		1.96948
														3.72921		1.79048
														1.8091		3.81953
														2.07801		1.81818
														1.0068		3.12553
														1.17322		2.92142
														1.62906		3.44846
														3.79757		61.1358
														2.11052		6.09659
														1.48755		8.25082
														3.00797		2.09734
														2.75047		1.3114
														1.38782		3.47093
														1.04659		6.13638
														1.88572		11.2623
														1.42924		13.9308
														1.76983		5.15764
														1.69531		2.41652
														4.78935		1.6487
														1.60066		5.35184
														2.06102		4.13934
														1.09764		2.10126
														2.53229		16.9262
														1.06185		2.017
														1.03324		1.57413
														1.56891		1.64789
														1.13167		8.49793
														1.16162		3.64138
														1.95572		4.94996
														5.88317		80.3263
														2.1105		2.59215
														1.64304		1.98247
														1.33691		35.8068
														1.22324		2.72703
														4.39013		2.2518
														2.69472		33.502
														1.51949		1.41577
														1.08913		1.8263
														1.77279		2.81103
														1.73606		18.2411
														5.45413		3.48456
														2.87875		2.50593
														1.959		3.60112
														1.24605		1.36829
														1.39039		2.8027
														1.31508		9.75093
														1.39146		5.88882
														1.06099		8.85393
														2.21596		14.2675
														1.15081		8.45932
														1.35645		3.42101
														1.34256		6.06003
														1.78199		1.47346
														1.69352		3.49937
														1.02324		4.0982
														1.08423		5.1642
														1.06002		9.52743
														5.07199		3.17368
														1.89027		4.24741
														1.17873		8.1286
														2.59467		12.5346
														1.00955		4.34965
														1.35695		7.05263
														1.43275		1.3786
														1.01498		7.96922
														6.44076		21.6399
														2.8089		1.67019
														1.49231		3.12488
														3.08567		1.33919
														4.26633		6.86835
														1.77877		2.68377
														1.22182		1.45353
														2.72432		1.866
														3.15196		2.02304
														1.1453		2.75505
														3.03281		2.84978
														2.04289		2.53418
														2.03062		2.29433
														1.05717		1.31607
														3.19768		1.50622
														1.28985		5.39644
														4.00621		86.5778
														1.70125		2.10112
														1.57333		7.73107
														1.95977		2.51287
														3.89859		158.791
														1.20825		1.57589
														2.13245		3.60607
														6.10917		171.113
														2.85515		4.26181
														1.13179		5.81656
														1.54732		8.80056
														2.08332		1.36273
														1.41604		2.22204
														4.91652		1.65071
														1.36311		1.91248
														1.54139		5.4271
														3.72654		1.90894
														2.32786		1.83647
														3.03603		3.00933
														1.86083		3.63213
														3.0097		2.19597
														3.22375		2.14323
														4.16022		1.63
														2.29632		1.32734
														1.94879		12.1769
														1.92412		5.07965
														2.42994		2.46224
														1.16488		3.18939
														3.36554		1.83041
														2.42319		32.5983
														2.45599		2.09624
														1.86196		1.34
														2.26262		1.61881
														1.33628		5.08768
														1.09119		1.45604
														3.94612		1.32286
														2.21815		4.22339
														1.82741		3.45699
														1.1043		1.81899
														1.31805		10.339
														1.12664		3.41784
														3.70115		4.81609
														2.66216		35.4012
														1.40162		1.57129
														1.02041		2.08987
														3.479		17.1404
														1.04901		1.3372
														2.95542		1.52778
														1.29232		1.84554
														3.42759		1.67734
														5.93074		9.75389
														5.95735		9.75669
														2.03905		3.10832
														2.49357		2.61173
														1.438		1.82901
														2.21799		15.6664
														3.26832		7.4536
														3.88974		1.36566
														1.32584		26.2356
														2.16805		2.82935
														1.80988		1.51587
														3.74898		1.92516
														4.21883		1.50526
														2.96028		1.58859
														2.42477		3.4958
														1.28912		2.7971
														1.24162		2.85753
														3.87874		3.05977
														2.16083		6.83523
														1.27624		1.99487
														5.93363		94.4167
														2.23963		7.00009
														1.49126		2.61173
														1.03345		2.23523
														2.47143		7.52034
														1.01274		2.02316
														1.23561		1.93768
														1.43211		1.6048
														1.00799		6.83457
														1.46942		1.72604
														2.35972		1.47611
														1.07431		4.59487
														2.15065		1.39562
														2.06719		7.28425
														1.23376		2.10516
														1.0003		3.46065
														4.47959		3.03935
														2.85773		2.54972
														1.0115		4.53407
														1.37214		5.23349
														1.01529		1.48434
														2.5754		8.63515
														2.02842		2.30604
														1.939		10.0353
														1.69779		1.31126
														3.09386		71.8702
														4.2354		36.7675
														3.4257		1.98048
														3.70801		3.14564
														4.31777		4.12789
														2.40495		4.4841
														1.98815		1.51999
														2.5498		2.55181
														3.01099		1.87155
														1.34569		2.30063
														1.74033		1.49718
														2.08699		8.21165
														3.03179		3.09818
														1.03837		2.19276
														1.04584		1.47786
														1.80013		5.19923
														1.41683		6.54862
														3.58286		2.44049
														1.05162		2.31472
														1.04353		4.57688
														1.43757		4.65509
														3.20053		6.0209
														1.91179		2.08339
														1.25295		2.34353
														1.72425		20.9179
														1.67578		15.3917
														4.80375		77.7445
														2.89068		1.79702
														3.09878		10.2704
														3.53836		2.72903
														1.36859		4.06451
														3.12683		2.60496
														2.30695		3.49564
														1.28055		3.37528
														2.93644		3.05854
														1.68826		3.2976
														1.07311		3.33822
														3.79054		2.90401
														1.46918		2.11734
														1.14432		1.58512
														6.86143		5.85372
														1.27332		1.58015
														2.52471		1.77317
														1.21125		1.62591
														3.12277		23.4579
														1.27816		5.24065
														1.37187		1.48146
														1.69653		2.32973
														1.76703		2.3332
														1.45932		1.64337
														4.58046		1.70601
														2.59958		3.64296
														1.65396		1.78847
														1.08139		2.60005
														1.26885		3.90552
														3.87242		1.51004
														2.12891		6.92613
														1.18961		1.31989
														3.16639		2.3081
														1.39087		6.46797
														2.10139		35.8287
														2.03454		9.38279
														2.80213		2.19683
														1.00062		1.30284
														1.43337		1.32633
														1.18366		18.9769
														4.7087		2.28145
														1.5132		1.63805
														1.63208		2.44664
														1.17275		4.24814
														4.19786		2.29317
														1.48138		1.99768
														4.46357		3.45135
														3.88744		1.81484
														6.65557		228.229
														1.53395		1.45125
														6.58833		90.7081
														1.95289		1.8761
														2.7561		2.04773
														1.13803		3.77461
														1.39695		5.17091
														1.019		5.8274
														5.1956		3.78599
														1.28216		4.91042
														1.00086		3.60616
														1.71402		1.8513
														1.59055		5.12919
														1.23601		5.23083
														1.18474		4.07383
														2.54983		1.30247
														1.61971		5.019
														1.48012		29.3883
														3.37395		1.3571
														1.10822		3.85815
														2.35363		2.6612
														1.93086		1.44643
														4.52312		6.09929
														1.1565		2.06887
														1.1177		3.63365
														5.03884		1.8816
														3.92368		2.97729
														1.4861		9.82605
														2.99674		10.8824
														1.38119		3.95985
														1.79953		3.51968
														1.73872		1.71589
														1.35765		19.3293
														1.25802		1.30815
														1.13937		2.0642
														1.092		1.4022
														4.94261		3.11866
														3.65602		1.48318
														3.44366		2.13961
														1.59036		1.4859
														2.53197		68.5748
														4.70383		3.1433
														3.57361		1.57555
														2.85299		1.36292
														4.18344		1.4119
														1.23534		3.59484
														1.36226		1.70738
														3.52988		5.1634
														2.11909		1.52515
														1.52967		5.82445
														1.11016		3.79249
														2.54058		2.14595
														1.0541		4.41429
														1.619		2.97467
														2.47607		10.3805
														3.4519		50.632
														2.52499		4.33025
														1.37031		7.28101
														1.79793		36.8802
														1.41779		1.36744
														1.19046		3.09167
														1.36954		3.6585
														2.68407		2.1819
														2.07385		1.37723
														3.14246		4.0124
														1.76808		3.12019
														1.13538		1.39887
														3.05675		1.68186
														4.32098		1.36948
														1.02325		8.25302
														1.02477		1.58822
														1.30877		1.57375
														1.13694		9.20314
														3.3353		4.05781
														1.07063		3.15163
														2.32242		1.43773
														1.40726		4.06387
														1.81739		1.57313
														1.65164		4.84803
														1.70057		4.10294
														1.81403		5.67104
														2.22849		2.86617
														1.06886		1.54376
														1.75125		6.31016
														2.22867		3.89871
														1.40685		1.86213
														2.42591		1.6741
														2.22963		1.33125
														4.4505		1.65231
														4.20554		1.93146
														3.22103		1.59646
														1.88724		3.33788
														1.18516		1.30233
														1.31229		2.14853
														1.00978		3.66406
														2.29216		1.39339
														1.23208		5.10457
														4.22928		27.9113
														1.22848		2.57218
														1.71128		6.98243
														2.405		7.15696
														1.90985		1.73718
														4.43263		1.52299
														3.17113		1.7721
														2.26594		1.7095
														3.88175		35.3911
														1.87437		2.17121
														1.08978		3.21002
														3.54813		2.38885
														1.12816		2.57733
														2.06587		1.44797
														1.40169		3.80825
														6.44554		65.5219
														3.76441		1.82006
														1.69591		2.62192
														1.06141		2.25941
														1.42959		8.26962
														2.70167		1.38593
														2.98338		48.9463
														2.7765		5.01866
														3.12089		9.89438
														1.17384		11.4141
														3.60057		1.83431
														4.89436		2.47098
														2.52243		4.06156
														2.22509		2.99761
														1.5039		3.68107
														1.28009		2.54754
														1.09378		1.89772
														1.449		4.63539
														1.32812		2.87405
														2.05098		4.14112
														1.76225		1.42284
														3.74475		2.61181
														1.10452		1.54283
														2.30471		2.38199
														2.46049		3.61429
														1.0814		3.83946
														1.34922		1.75835
														2.05358		1.3822
														1.91357		4.08198
														6.00758		12.0444
														3.36524		2.0939
														1.32109		1.77219
														1.81079		1.87112
														1.08881		1.35362
														1.87255		1.50252
														1.00014		6.32626
														3.11478		1.34291
														2.57439		1.44946
														2.97864		9.42203
														1.50265		1.7566
														1.34505		2.3158
														1.60001		4.00919
														3.07043		5.48347
														1.02776		3.39593
														2.60009		34.1078
														1.1908		2.89048
														1.71366		4.65779
														1.04662		1.46619
														1.25147		9.24314
														1.48705		6.48856
														1.41148		3.50659
														1.02854		6.2625
														1.55335		2.85298
														2.61314		1.66444
														1.53012		2.71982
														1.04337		5.86755
														2.8752		6.04389
														6.79046		129.889
														1.76686		2.42905
														1.08916		3.08904
														2.20838		3.66568
														1.98461		3.93124
														1.62919		2.62326
														1.49579		5.25123
														2.56284		1.53672
														1.04726		1.79033
														1.23547		5.54235
														3.25355		2.05939
														1.40908		2.46513
														3.18401		5.05144
														2.68476		1.76182
														1.68412		2.56745
														2.62117		1.38211
														1.783		34.0195
														3.46905		1.80043
														2.69704		3.10973
														3.54294		1.34309
														1.02136		1.55284
														1.25503		1.73154
														1.07651		1.59715
														2.58654		4.06288
														3.32084		1.77206
														3.69796		1.44959
														3.20195		23.8847
														4.11352		2.7622
														2.59316		2.81473
														1.04627		1.33988
														2.3204		5.32998
														1.44519		1.57961
														1.09336		3.27604
														1.70569		1.92714
														1.89556		3.53557
														1.04005		45.0946
														2.82397		1.95418
														1.0838		7.1621
[truncated: 38,532 more rows]

## Sheet: Fig.3
Figure 3a					Figure 3b				Figure 3c					Figure 3d							Figure 3e
	PP	P-R	PM-R		Beta-dispersal	PcoA1	PcoA2		Phyla	PP	P-R	PM-R		Ternary plot of bacterial ASVs							Heatmap
Shannon	5.84875	5.63516	4.99709		PP	-0.20246	-0.21031		Chloroflexi	0.298271	0.337278	0.357993			PP	P_R	PM_R	average	indicator			.rownames	.colnames	r	p
	5.71421	5.92636	4.99713			-0.24289	-0.20463		Gammaproteobacteria	0.108368	0.135889	0.191986		ASV1	5.22847	7.06458	13.2861	8.52639	PM_R		1	Quercetin	ASV1	0.653217	0.00952812
	5.87518	5.62883	5.0054			-0.20757	-0.17038		Acidobacteriota	0.149701	0.117319	0.118986		ASV2	2.08542	4.06181	5.72917	3.9588	PM_R		2	Hyperoside	ASV1	0.613356	0.0142
	5.87325	5.27704	5.49665			-0.02904	0.051438		Actinobacteriota	0.133125	0.123563	0.123604		ASV3	1.30208	1.59653	1.06875	1.32245	P_R		3	Scopoletin	ASV1	0.589715	0.0169576
	5.69186	5.50838	5.38783			0.008283	0.088587		Alphaproteobacteria	0.086771	0.072986	0.053153		ASV4	1.17778	1.06875	1.34653	1.19769	Unenriched		4	Syringaldehyde	ASV1	0.467083	0.0530382
	5.62316	5.66494	5.39118			0.07293	0.085057		WPS-2	0.042847	0.037063	0.035701		ASV5	1.23542	1.05069	0.765972	1.01736	Unenriched		5	Quercetin	ASV2	0.612589	0.0142
	6.03882	5.66922	5.61939			-0.21635	0.219374		Bacteroidota	0.042083	0.040799	0.031424		ASV6	0.917361	0.975694	0.909722	0.934259	Unenriched		6	Hyperoside	ASV2	0.598402	0.0151693
	6.09659	5.6651	5.43543			-0.36291	0.089793		Patescibacteria	0.026708	0.022833	0.02059		ASV7	1.19931	0.801389	0.681944	0.894213	Unenriched		7	Scopoletin	ASV2	0.485294	0.0454364
	5.70532	5.88932	5.52596			-0.26003	0.145294		Planctomycetota	0.024215	0.028	0.017535		ASV8	1.11597	0.997222	0.719444	0.944213	Unenriched		8	Syringaldehyde	ASV2	0.28932	0.225946
Chao1	701.677	530.545	593.182		P-R	-0.09223	-0.14805		Verrucomicrobiota	0.020139	0.019813	0.012361		ASV9	0.370139	0.693056	1.19514	0.752778	PM_R		9	Quercetin	ASV9	0.602672	0.0151693
	588	742.435	556.957			-0.10954	-0.08602		Myxococcota	0.016813	0.010042	0.006722		ASV10	0.590972	0.847917	0.835417	0.758102	Unenriched		10	Hyperoside	ASV9	0.553581	0.0239222
	753.237	666.045	599.5			0.020923	-0.02072		Cyanobacteria	0.010007	0.013813	0.000958		ASV11	0.701389	0.921528	0.58125	0.734722	P_R		11	Scopoletin	ASV9	0.525687	0.0320504
	834	588.84	669.143			0.176071	-0.03212		Nitrospirota	0.007535	0.007535	0.005993		ASV12	0.705556	0.682639	0.640972	0.676389	Unenriched		12	Syringaldehyde	ASV9	0.402385	0.0960495
	798.4	589.125	569.4			0.134144	-0.07029		Gemmatimonadota	0.008479	0.007931	0.003542		ASV13	0.234722	0.31875	1.36181	0.638426	PM_R		13	Quercetin	ASV13	0.5149	0.035001
	761.521	690.037	703.75			0.059671	-0.09501		Other	0.02494	0.02514	0.01945		ASV14	0.773611	0.657639	0.593056	0.674769	Unenriched		14	Hyperoside	ASV13	0.51394	0.0350973
	871.651	651.385	785.028			-0.07735	0.085658							ASV15	0.497917	0.699306	0.677778	0.625	Unenriched		15	Scopoletin	ASV13	0.699455	0.00706154
	821.571	636.136	706.129			-0.04726	0.060095							ASV16	0.453472	0.670833	0.669444	0.597917	Unenriched		16	Syringaldehyde	ASV13	0.645641	0.00980887
	649.667	871.222	732.619			-0.06204	0.098703							ASV17	0.382639	0.675	0.588194	0.548611	Unenriched		17	Quercetin	ASV36	0.568644	0.0205213
					PM-R	0.186955	-0.17661							ASV18	0.543056	0.613194	0.461111	0.53912	Unenriched		18	Hyperoside	ASV36	0.53963	0.0281588
						0.204158	-0.15408							ASV19	0.684028	0.384722	0.518056	0.528935	Unenriched		19	Scopoletin	ASV36	0.600482	0.0151693
						0.186672	-0.12724							ASV20	0.427778	0.588194	0.56875	0.528241	Unenriched		20	Syringaldehyde	ASV36	0.445915	0.0663509
						0.098409	0.054822							ASV21	0.580556	0.479167	0.464583	0.508102	Unenriched		21	Quercetin	ASV45	0.395683	0.101088
						0.116662	0.052782							ASV22	0.440972	0.532639	0.517361	0.496991	Unenriched		22	Hyperoside	ASV45	0.357438	0.135807
						0.16628	0.06189							ASV23	0.479167	0.596528	0.375	0.483565	P_R		23	Scopoletin	ASV45	0.372462	0.119617
						0.165869	0.173698							ASV24	0.521528	0.507639	0.375694	0.468287	Unenriched		24	Syringaldehyde	ASV45	0.322493	0.177613
						0.170343	0.125755							ASV25	0.433333	0.471528	0.425	0.443287	Unenriched		25	Quercetin	ASV53	0.356468	0.136158
						0.142307	0.102504							ASV26	0.336806	0.391667	0.561111	0.429861	Unenriched		26	Hyperoside	ASV53	0.301387	0.20732
														ASV27	0.542361	0.417361	0.302083	0.420602	Unenriched		27	Scopoletin	ASV53	0.387178	0.107651
														ASV28	0.529861	0.38125	0.325	0.412037	PP		28	Syringaldehyde	ASV53	0.232621	0.32656
														ASV29	0.444444	0.416667	0.323611	0.394907	Unenriched		29	Quercetin	ASV58	0.620218	0.0130427
														ASV30	0.400694	0.429167	0.38125	0.403704	Unenriched		30	Hyperoside	ASV58	0.57496	0.0195239
														ASV31	0.536806	0.729861	0.0465278	0.437731	Unenriched		31	Scopoletin	ASV58	0.557146	0.0233659
														ASV32	0.324306	0.465278	0.449306	0.412963	Unenriched		32	Syringaldehyde	ASV58	0.488713	0.0447075
														ASV33	0.44375	0.329861	0.359722	0.377778	Unenriched		33	Quercetin	ASV62	0.633678	0.0111795
														ASV34	0.509028	0.429167	0.238889	0.392361	PP		34	Hyperoside	ASV62	0.567985	0.0205213
														ASV35	0.322222	0.390972	0.445833	0.386343	Unenriched		35	Scopoletin	ASV62	0.645386	0.00980887
														ASV36	0.298611	0.382639	0.454861	0.378704	PM_R		36	Syringaldehyde	ASV62	0.594003	0.0159606
														ASV37	0.440972	0.529861	0.216667	0.395833	Unenriched		37	Quercetin	ASV63	0.691932	0.00706154
														ASV38	0.415278	0.325694	0.394444	0.378472	Unenriched		38	Hyperoside	ASV63	0.66625	0.007692
														ASV39	0.370139	0.271528	0.447917	0.363194	Unenriched		39	Scopoletin	ASV63	0.581239	0.0180639
														ASV40	0.545833	0.245833	0.315278	0.368981	PP		40	Syringaldehyde	ASV63	0.426947	0.0777657
														ASV41	0.500694	0.288194	0.299306	0.362731	PP		41	Quercetin	ASV82	0.634828	0.0111795
														ASV42	0.279167	0.377083	0.450694	0.368981	Unenriched		42	Hyperoside	ASV82	0.570993	0.0202525
														ASV43	0.484028	0.311806	0.296528	0.36412	PP		43	Scopoletin	ASV82	0.689346	0.00706154
														ASV44	0.443056	0.329167	0.319444	0.363889	PP		44	Syringaldehyde	ASV82	0.523853	0.0320504
														ASV45	0.290278	0.276389	0.403472	0.32338	PM_R		45	Quercetin	ASV88	0.489586	0.0447075
														ASV46	0.438194	0.29375	0.275694	0.33588	PP		46	Hyperoside	ASV88	0.478064	0.047741
														ASV47	0.264583	0.34375	0.354861	0.321065	Unenriched		47	Scopoletin	ASV88	0.472159	0.0504147
														ASV48	0.379861	0.361111	0.282639	0.341204	Unenriched		48	Syringaldehyde	ASV88	0.396817	0.100618
														ASV49	0.380556	0.271528	0.238889	0.296991	Unenriched		49	Quercetin	ASV95	0.337364	0.160646
														ASV50	0.342361	0.270139	0.297222	0.303241	Unenriched		50	Hyperoside	ASV95	0.308427	0.196688
														ASV51	0.189583	0.379167	0.310417	0.293056	Unenriched		51	Scopoletin	ASV95	0.282466	0.237145
														ASV52	0.356944	0.344444	0.25	0.31713	Unenriched		52	Syringaldehyde	ASV95	0.100757	0.66759
														ASV53	0.25	0.275694	0.390278	0.305324	PM_R		53	Quercetin	ASV99	0.561342	0.0220994
														ASV54	0.789583	0.0416667	0.0402778	0.290509	PP		54	Hyperoside	ASV99	0.564469	0.0212739
														ASV55	0.257639	0.338194	0.291667	0.295833	Unenriched		55	Scopoletin	ASV99	0.699225	0.00706154
														ASV56	0.441667	0.3	0.146528	0.296065	PP		56	Syringaldehyde	ASV99	0.633478	0.0111795
														ASV57	0.236806	0.236806	0.324306	0.265972	Unenriched		57	Quercetin	ASV113	0.506799	0.0372612
														ASV58	0.127778	0.268056	0.439583	0.278472	PM_R		58	Hyperoside	ASV113	0.488315	0.0447075
														ASV59	0.261111	0.330556	0.232639	0.274769	Unenriched		59	Scopoletin	ASV113	0.424041	0.0797738
														ASV60	0.151389	0.3625	0.324306	0.279398	Unenriched		60	Syringaldehyde	ASV113	0.296163	0.215086
														ASV61	0.732639	0.184028	0.0340278	0.316898	Unenriched		61	Quercetin	ASV140	0.414705	0.0872934
														ASV62	0.152778	0.1	0.529167	0.260648	PM_R		62	Hyperoside	ASV140	0.391728	0.104403
														ASV63	0.135417	0.189583	0.457639	0.26088	PM_R		63	Scopoletin	ASV140	0.280002	0.240307
														ASV64	0.184028	0.2375	0.452083	0.291204	Unenriched		64	Syringaldehyde	ASV140	0.105431	0.656524
														ASV65	0.250694	0.129167	0.366667	0.248843	Unenriched		65	Quercetin	ASV161	0.328711	0.170297
														ASV66	0.2375	0.355556	0.221528	0.271528	P_R		66	Hyperoside	ASV161	0.310667	0.195448
														ASV67	0.3	0.333333	0.221528	0.284954	Unenriched		67	Scopoletin	ASV161	0.278386	0.241887
														ASV68	0.248611	0.270833	0.256944	0.258796	Unenriched		68	Syringaldehyde	ASV161	0.136165	0.565602
														ASV69	0.355556	0.223611	0.220833	0.266667	Unenriched		69	Quercetin	ASV167	0.583561	0.0178288
														ASV70	0.215972	0.319444	0.248611	0.261343	P_R		70	Hyperoside	ASV167	0.599111	0.0151693
														ASV71	0.254167	0.261111	0.261806	0.259028	Unenriched		71	Scopoletin	ASV167	0.553103	0.0239222
														ASV72	0.318056	0.248611	0.226389	0.264352	Unenriched		72	Syringaldehyde	ASV167	0.433416	0.0751348
														ASV73	0.227083	0.278472	0.25625	0.253935	Unenriched		73	Quercetin	ASV178	0.651025	0.00952812
														ASV74	0.193056	0.309028	0.286806	0.262963	Unenriched		74	Hyperoside	ASV178	0.633592	0.0111795
														ASV75	0.444444	0.177083	0.1375	0.253009	PP		75	Scopoletin	ASV178	0.757948	0.00219312
														ASV76	0.232639	0.249306	0.283333	0.255093	Unenriched		76	Syringaldehyde	ASV178	0.666547	0.007692
														ASV77	0.302083	0.286111	0.129861	0.239352	Unenriched		77	Quercetin	ASV193	0.523501	0.0320504
														ASV78	0.295833	0.228472	0.217361	0.247222	PP		78	Hyperoside	ASV193	0.486338	0.0452381
														ASV79	0.160417	0.407639	0.15625	0.241435	P_R		79	Scopoletin	ASV193	0.507281	0.0372612
														ASV80	0.0354167	0.372222	0.263889	0.223843	Unenriched		80	Syringaldehyde	ASV193	0.335917	0.161704
														ASV81	0.314583	0.239583	0.167361	0.240509	Unenriched		81	Quercetin	ASV194	0.542726	0.0275443
														ASV82	0.147917	0.179167	0.335417	0.220833	PM_R		82	Hyperoside	ASV194	0.484008	0.0457876
														ASV83	0.0319444	0.340278	0.324306	0.232176	P_R		83	Scopoletin	ASV194	0.48145	0.0466052
														ASV84	0.166667	0.263889	0.23125	0.220602	Unenriched		84	Syringaldehyde	ASV194	0.456297	0.0593778
														ASV85	0.179167	0.275	0.24375	0.232639	Unenriched		85	Quercetin	ASV205	0.437497	0.0721936
														ASV86	0.288194	0.238889	0.150694	0.225926	Unenriched		86	Hyperoside	ASV205	0.439773	0.0708556
														ASV87	0.0902778	0.325694	0.258333	0.224769	Unenriched		87	Scopoletin	ASV205	0.583108	0.0178288
														ASV88	0.1	0.122222	0.397222	0.206481	PM_R		88	Syringaldehyde	ASV205	0.429642	0.0761569
														ASV89	0.177083	0.227778	0.235417	0.213426	Unenriched		89	Quercetin	ASV225	0.262096	0.269012
														ASV90	0.142361	0.295139	0.210417	0.215972	P_R		90	Hyperoside	ASV225	0.269955	0.256579
														ASV91	0.145833	0.222222	0.252778	0.206944	Unenriched		91	Scopoletin	ASV225	0.168418	0.478833
														ASV92	0.191667	0.255556	0.190278	0.2125	Unenriched		92	Syringaldehyde	ASV225	0.00805375	0.972361
														ASV93	0.331944	0.149306	0.115972	0.199074	PP		93	Quercetin	ASV235	0.51554	0.035001
														ASV94	0.125694	0.257639	0.236806	0.206713	Unenriched		94	Hyperoside	ASV235	0.517667	0.0343817
														ASV95	0.114583	0.179167	0.272222	0.188657	PM_R		95	Scopoletin	ASV235	0.413882	0.0874127
														ASV96	0.146528	0.197222	0.249306	0.197685	Unenriched		96	Syringaldehyde	ASV235	0.242276	0.307054
														ASV97	0.172917	0.23125	0.174306	0.192824	Unenriched		97	Quercetin	ASV249	0.524424	0.0320504
														ASV98	0.321528	0.150694	0.0986111	0.190278	Unenriched		98	Hyperoside	ASV249	0.523125	0.0320504
														ASV99	0.0881944	0.101389	0.343056	0.177546	PM_R		99	Scopoletin	ASV249	0.480566	0.0466052
														ASV100	0.16875	0.229167	0.159722	0.18588	P_R		100	Syringaldehyde	ASV249	0.309859	0.195548
														ASV101	0.179167	0.197222	0.188889	0.188426	Unenriched		101	Quercetin	ASV288	0.429607	0.0761569
														ASV102	0.127778	0.242361	0.202778	0.190972	P_R		102	Hyperoside	ASV288	0.386931	0.107651
														ASV103	0.302083	0.111806	0.102778	0.172222	PP		103	Scopoletin	ASV288	0.322845	0.177613
														ASV104	0.209028	0.224306	0.0986111	0.177315	Unenriched		104	Syringaldehyde	ASV288	0.205325	0.384752
														ASV105	0.2	0.120833	0.192361	0.171065	Unenriched		105	Quercetin	ASV289	0.599951	0.0151693
														ASV106	0.229167	0.10625	0.189583	0.175	Unenriched		106	Hyperoside	ASV289	0.623016	0.0130427
														ASV107	0.15625	0.214583	0.168056	0.17963	P_R		107	Scopoletin	ASV289	0.54153	0.0276924
														ASV108	0.367361	0.136111	0.0354167	0.17963	PP		108	Syringaldehyde	ASV289	0.481215	0.0466052
														ASV109	0.373611	0.0743056	0.0319444	0.159954	Unenriched		109	Quercetin	ASV322	0.508635	0.0371467
														ASV110	0.170833	0.184722	0.169444	0.175	Unenriched		110	Hyperoside	ASV322	0.474367	0.0496751
														ASV111	0.205556	0.172222	0.157639	0.178472	Unenriched		111	Scopoletin	ASV322	0.487929	0.0447075
														ASV112	0.0972222	0.1625	0.23125	0.163657	Unenriched		112	Syringaldehyde	ASV322	0.53113	0.0309267
														ASV113	0.120139	0.119444	0.25	0.163194	PM_R		113	Quercetin	ASV325	0.494787	0.0428006
														ASV114	0.158333	0.175	0.170139	0.167824	Unenriched		114	Hyperoside	ASV325	0.523424	0.0320504
														ASV115	0.158333	0.163889	0.184028	0.16875	Unenriched		115	Scopoletin	ASV325	0.490084	0.0447075
														ASV116	0.193056	0.15625	0.177778	0.175694	Unenriched		116	Syringaldehyde	ASV325	0.554948	0.0238832
														ASV117	0.1625	0.199306	0.135417	0.165741	Unenriched		117	Quercetin	ASV332	0.619761	0.0130427
														ASV118	0.166667	0.155556	0.16875	0.163657	Unenriched		118	Hyperoside	ASV332	0.570982	0.0202525
														ASV119	0.0819444	0.201389	0.203472	0.162269	Unenriched		119	Scopoletin	ASV332	0.582941	0.0178288
														ASV120	0.122222	0.163194	0.159722	0.14838	Unenriched		120	Syringaldehyde	ASV332	0.598602	0.0151693
														ASV121	0.170139	0.182639	0.15	0.167593	Unenriched		121	Quercetin	ASV334	0.543573	0.0275443
														ASV122	0.0340278	0.0680556	0.311111	0.137731	Unenriched		122	Hyperoside	ASV334	0.532578	0.0309267
														ASV123	0.188194	0.1875	0.103472	0.159722	Unenriched		123	Scopoletin	ASV334	0.753026	0.00219312
														ASV124	0.190278	0.1	0.139583	0.143287	Unenriched		124	Syringaldehyde	ASV334	0.701309	0.00706154
														ASV125	0.174306	0.179167	0.138889	0.16412	Unenriched		125	Quercetin	ASV396	0.819489	0.000494566
														ASV126	0.154167	0.149306	0.145139	0.149537	Unenriched		126	Hyperoside	ASV396	0.777658	0.00150269
														ASV127	0.111111	0.158333	0.186111	0.151852	Unenriched		127	Scopoletin	ASV396	0.825646	0.000494566
														ASV128	0.109722	0.203472	0.152083	0.155093	Unenriched		128	Syringaldehyde	ASV396	0.807727	0.000571847
														ASV129	0.163889	0.107639	0.140278	0.137269	Unenriched		129	Quercetin	ASV405	0.579106	0.0184467
														ASV130	0.183333	0.166667	0.0826389	0.144213	Unenriched		130	Hyperoside	ASV405	0.531312	0.0309267
														ASV131	0.163889	0.127778	0.143056	0.144907	Unenriched		131	Scopoletin	ASV405	0.619346	0.0130427
														ASV132	0.208333	0.113194	0.123611	0.14838	PP		132	Syringaldehyde	ASV405	0.598145	0.0151693
														ASV133	0.115278	0.265278	0.0590278	0.146528	P_R		133	Quercetin	ASV417	0.692655	0.00706154
														ASV134	0.121528	0.159028	0.161111	0.147222	Unenriched		134	Hyperoside	ASV417	0.666271	0.007692
														ASV135	0.108333	0.120833	0.186806	0.138657	Unenriched		135	Scopoletin	ASV417	0.75172	0.00219312
														ASV136	0.101389	0.175694	0.154861	0.143981	Unenriched		136	Syringaldehyde	ASV417	0.66593	0.007692
														ASV137	0.177778	0.134722	0.110417	0.140972	Unenriched		137	Quercetin	ASV459	0.508529	0.0371467
														ASV138	0.115278	0.131944	0.174306	0.140509	Unenriched		138	Hyperoside	ASV459	0.503938	0.0380019
														ASV139	0.152083	0.136806	0.133333	0.140741	Unenriched		139	Scopoletin	ASV459	0.504782	0.0379481
														ASV140	0.0381944	0.131944	0.221528	0.130556	PM_R		140	Syringaldehyde	ASV459	0.329101	0.170297
														ASV141	0.1375	0.152778	0.120833	0.137037	Unenriched		141	Quercetin	ASV464	0.405542	0.0936617
														ASV142	0.146528	0.163889	0.104861	0.138426	Unenriched		142	Hyperoside	ASV464	0.374066	0.118525
														ASV143	0.215972	0.103472	0.0826389	0.134028	Unenriched		143	Scopoletin	ASV464	0.230611	0.329179
														ASV144	0.101389	0.165972	0.138194	0.135185	Unenriched		144	Syringaldehyde	ASV464	0.150026	0.52801
														ASV145	0.152083	0.175	0.0861111	0.137731	Unenriched		145	Quercetin	ASV501	0.670606	0.007692
														ASV146	0.394444	0.0138889	0	0.136111	PP		146	Hyperoside	ASV501	0.583442	0.0178288
														ASV147	0.363889	0.0180556	0	0.127315	PP		147	Scopoletin	ASV501	0.567462	0.0205213
														ASV148	0.1125	0.113194	0.136806	0.120833	Unenriched		148	Syringaldehyde	ASV501	0.471847	0.0504147
														ASV149	0.182639	0.1375	0.0638889	0.128009	Unenriched		149	Quercetin	ASV520	0.382669	0.110703
														ASV150	0.195139	0.0840278	0.0909722	0.12338	Unenriched		150	Hyperoside	ASV520	0.382161	0.110703
														ASV151	0.0861111	0.147917	0.128472	0.120833	Unenriched		151	Scopoletin	ASV520	0.430277	0.0761569
														ASV152	0.14375	0.165972	0.0888889	0.13287	Unenriched		152	Syringaldehyde	ASV520	0.249003	0.294382
														ASV153	0.117361	0.156944	0.120139	0.131481	Unenriched		153	Quercetin	ASV555	0.391245	0.104403
														ASV154	0.127083	0.211806	0.0694444	0.136111	Unenriched		154	Hyperoside	ASV555	0.40894	0.0916291
														ASV155	0.168056	0.1375	0.0895833	0.131713	Unenriched		155	Scopoletin	ASV555	0.264087	0.266619
														ASV156	0.0777778	0.105556	0.180556	0.121296	Unenriched		156	Syringaldehyde	ASV555	0.225927	0.337891
														ASV157	0.181944	0.172222	0.0340278	0.129398	Unenriched		157	Quercetin	ASV621	0.379186	0.113327
														ASV158	0.00138889	0.436111	0.00902778	0.148843	Unenriched		158	Hyperoside	ASV621	0.415914	0.0868001
														ASV159	0.153472	0.147917	0.0861111	0.129167	Unenriched		159	Scopoletin	ASV621	0.360982	0.132128
														ASV160	0.115278	0.113889	0.148611	0.125926	Unenriched		160	Syringaldehyde	ASV621	0.371282	0.120206
														ASV161	0.0791667	0.139583	0.172222	0.130324	PM_R		161	Quercetin	ASV692	0.46656	0.0530382
														ASV162	0.119444	0.148611	0.120139	0.129398	Unenriched		162	Hyperoside	ASV692	0.44734	0.0657721
														ASV163	0.132639	0.161111	0.0729167	0.122222	Unenriched		163	Scopoletin	ASV692	0.652218	0.00952812
														ASV164	0.0694444	0.120833	0.151389	0.113889	Unenriched		164	Syringaldehyde	ASV692	0.597741	0.0151693
														ASV165	0.14375	0.135417	0.0770833	0.11875	Unenriched		165	Quercetin	ASV824	0.631808	0.0112441
														ASV166	0.15	0.140972	0.06875	0.119907	Unenriched		166	Hyperoside	ASV824	0.606564	0.0151693
														ASV167	0.0590278	0.143056	0.177083	0.126389	PM_R		167	Scopoletin	ASV824	0.608596	0.0149945
														ASV168	0.0722222	0.11875	0.174306	0.121759	Unenriched		168	Syringaldehyde	ASV824	0.525006	0.0320504
														ASV169	0.0819444	0.141667	0.153472	0.125694	Unenriched		169	Quercetin	ASV841	0.667349	0.007692
														ASV170	0.0770833	0.105556	0.182639	0.121759	Unenriched		170	Hyperoside	ASV841	0.68652	0.00706154
														ASV171	0.166667	0.114583	0.0680556	0.116435	PP		171	Scopoletin	ASV841	0.669395	0.007692
														ASV172	0.0819444	0.256944	0.0451389	0.128009	Unenriched		172	Syringaldehyde	ASV841	0.64986	0.00952812
														ASV173	0.142361	0.109028	0.0819444	0.111111	Unenriched		173	Quercetin	ASV1122	0.401835	0.0960495
														ASV174	0.205556	0.075	0.0381944	0.10625	PP		174	Hyperoside	ASV1122	0.353737	0.138828
														ASV175	0.0923611	0.1875	0.0881944	0.122685	Unenriched		175	Scopoletin	ASV1122	0.429443	0.0761569
														ASV176	0.0416667	0.20625	0.119444	0.122454	P_R		176	Syringaldehyde	ASV1122	0.384663	0.109426
														ASV177	0.0444444	0.0951389	0.183333	0.107639	Unenriched		177	Quercetin	ASV1323	0.462548	0.0553464
														ASV178	0.0354167	0.0513889	0.265972	0.117593	PM_R		178	Hyperoside	ASV1323	0.406473	0.0934244
														ASV179	0.257639	0.0708333	0.0236111	0.117361	PP		179	Scopoletin	ASV1323	0.689131	0.00706154
														ASV180	0.0840278	0.177778	0.0944444	0.11875	Unenriched		180	Syringaldehyde	ASV1323	0.668682	0.007692
														ASV181	0.176389	0.0597222	0.0736111	0.103241	PP
														ASV182	0.1625	0.0923611	0.113889	0.122917	Unenriched
														ASV183	0.206944	0.113194	0.0256944	0.115278	PP
														ASV184	0.0625	0.150694	0.158333	0.123843	Unenriched
														ASV185	0.0833333	0.18125	0.0826389	0.115741	P_R
														ASV186	0.106944	0.100694	0.117361	0.108333	Unenriched
														ASV187	0.1625	0.118056	0.0465278	0.109028	PP
														ASV188	0.0833333	0.181944	0.0743056	0.113194	Unenriched
														ASV189	0.0611111	0.172917	0.105556	0.113194	P_R
														ASV190	0.127083	0.115278	0.0791667	0.107176	Unenriched
														ASV191	0.157639	0.0840278	0.0722222	0.10463	PP
														ASV192	0.153472	0.0875	0.0909722	0.110648	PP
														ASV193	0.0576389	0.105556	0.144444	0.102546	PM_R
														ASV194	0.0395833	0.0333333	0.291667	0.121528	PM_R
														ASV195	0.0868056	0.106944	0.15	0.114583	Unenriched
														ASV196	0.0513889	0.125	0.113889	0.0967593	Unenriched
														ASV197	0.0923611	0.103472	0.0791667	0.0916667	Unenriched
														ASV198	0.0979167	0.113889	0.0965278	0.102778	Unenriched
														ASV199	0.0222222	0.105556	0.216667	0.114815	Unenriched
														ASV200	0.109028	0.1125	0.08125	0.100926	Unenriched
														ASV201	0.0958333	0.130556	0.09375	0.106713	Unenriched
														ASV202	0.0965278	0.124306	0.0743056	0.0983796	Unenriched
														ASV203	0	0.139583	0.145833	0.0951389	Unenriched
														ASV204	0.110417	0.126389	0.0666667	0.101157	Unenriched
														ASV205	0.0645833	0.0590278	0.159028	0.094213	PM_R
														ASV206	0.0479167	0.114583	0.128472	0.0969907	Unenriched
														ASV207	0.127083	0.0819444	0.0604167	0.0898148	Unenriched
														ASV208	0.177778	0.114583	0	0.0974537	PP
														ASV209	0.0784722	0.0701389	0.127083	0.0918981	Unenriched
														ASV210	0.0965278	0.0986111	0.0756944	0.0902778	Unenriched
														ASV211	0.106944	0.116667	0.0458333	0.0898148	Unenriched
														ASV212	0.160417	0.0861111	0.0368056	0.0944444	PP
														ASV213	0.0708333	0.113889	0.109028	0.0979167	Unenriched
														ASV214	0.0638889	0.145139	0.0965278	0.101852	Unenriched
														ASV215	0.155556	0.0479167	0.0708333	0.0914352	PP
														ASV216	0.107639	0.109722	0.0756944	0.0976852	Unenriched
														ASV217	0.0972222	0.05625	0.127778	0.09375	Unenriched
														ASV218	0.0708333	0.1125	0.100694	0.0946759	Unenriched
														ASV219	0.160417	0.0277778	0.0923611	0.0935185	PP
														ASV220	0.0861111	0.0479167	0.114583	0.0828704	Unenriched
														ASV221	0.0791667	0.115278	0.0930556	0.0958333	Unenriched
														ASV222	0.0659722	0.147222	0.0833333	0.0988426	Unenriched
														ASV223	0.00555556	0.0604167	0.167361	0.0777778	Unenriched
														ASV224	0.116667	0.0708333	0.0986111	0.0953704	Unenriched
														ASV225	0.0243056	0.0875	0.145139	0.0856481	PM_R
														ASV226	0.0534722	0.0520833	0.133333	0.0796296	Unenriched
														ASV227	0.186111	0.0555556	0.0173611	0.0863426	PP
														ASV228	0.0770833	0.0652778	0.120139	0.0875	Unenriched
														ASV229	0.101389	0.0618056	0.0958333	0.0863426	Unenriched
														ASV231	0.075	0.119444	0.0826389	0.0923611	Unenriched
														ASV232	0.109722	0.0576389	0.0645833	0.0773148	Unenriched
														ASV233	0.0784722	0.0743056	0.109028	0.0872685	Unenriched
														ASV234	0.05	0.124306	0.0881944	0.0875	P_R
														ASV235	0.0277778	0.0854167	0.152778	0.0886574	PM_R
														ASV237	0.0590278	0.154167	0.0472222	0.0868056	Unenriched
														ASV238	0.131944	0.0881944	0.0506944	0.0902778	Unenriched
														ASV239	0.0465278	0.0805556	0.113889	0.0803241	Unenriched
														ASV240	0.0965278	0.125	0.0423611	0.087963	Unenriched
														ASV241	0.0451389	0.134722	0.0763889	0.0854167	Unenriched
														ASV242	0.123611	0.0958333	0.0465278	0.0886574	Unenriched
														ASV243	0.0819444	0.109028	0.0548611	0.0819444	Unenriched
														ASV244	0.210417	0	0	0.0701389	PP
														ASV245	0.102778	0.0784722	0.05625	0.0791667	Unenriched
														ASV246	0.0256944	0.179167	0.0333333	0.0793981	P_R
														ASV247	0.0444444	0.139583	0.0604167	0.0814815	Unenriched
														ASV248	0.0930556	0.109028	0.0416667	0.08125	Unenriched
														ASV249	0.0236111	0.0666667	0.141667	0.0773148	PM_R
														ASV250	0.105556	0.0638889	0.0777778	0.0824074	Unenriched
														ASV251	0.0916667	0.117361	0.0138889	0.0743056	Unenriched
														ASV252	0.0986111	0.150694	0.0145833	0.087963	Unenriched
														ASV253	0.226389	0	0	0.075463	Unenriched
														ASV254	0.114583	0.0736111	0.0604167	0.0828704	Unenriched
														ASV256	0.0284722	0.108333	0.0958333	0.0775463	Unenriched
														ASV257	0.123611	0.0756944	0.0305556	0.0766204	PP
														ASV258	0.1	0.0840278	0.0479167	0.0773148	Unenriched
														ASV259	0.0993056	0.0340278	0.0743056	0.069213	Unenriched
														ASV260	0.0840278	0.125	0.025	0.0780093	Unenriched
														ASV261	0	0.258333	0	0.0861111	P_R
														ASV262	0.0576389	0.08125	0.0791667	0.0726852	Unenriched
														ASV263	0.125	0.0430556	0.0527778	0.0736111	PP
														ASV264	0.147222	0.0159722	0.0444444	0.069213	PP
														ASV265	0.0590278	0.0715278	0.103472	0.0780093	Unenriched
														ASV266	0.0909722	0.0465278	0.0694444	0.0689815	Unenriched
														ASV267	0.0673611	0.0944444	0.0597222	0.0738426	Unenriched
														ASV268	0.178472	0.0340278	0.00902778	0.0738426	PP
														ASV269	0.0173611	0.109722	0.1125	0.0798611	Unenriched
														ASV270	0.111806	0.0694444	0.05	0.0770833	Unenriched
														ASV271	0.0673611	0.0923611	0.06875	0.0761574	Unenriched
														ASV272	0.0902778	0.0854167	0.0458333	0.0738426	Unenriched
														ASV273	0.0861111	0.0875	0.0347222	0.0694444	Unenriched
														ASV274	0.131944	0.0652778	0.0236111	0.0736111	PP
														ASV275	0.0284722	0.0631944	0.128472	0.0733796	Unenriched
														ASV276	0.0402778	0.0756944	0.103472	0.0731481	Unenriched
														ASV277	0.0645833	0.111111	0.0541667	0.0766204	Unenriched
														ASV278	0.0631944	0.0888889	0.0645833	0.0722222	Unenriched
														ASV279	0.0652778	0.05	0.0798611	0.0650463	Unenriched
														ASV280	0.0513889	0.0506944	0.0868056	0.062963	Unenriched
														ASV281	0.148611	0.0520833	0.0152778	0.0719907	PP
														ASV282	0.0326389	0.09375	0.0854167	0.0706019	Unenriched
														ASV283	0.00208333	0.188194	0	0.0634259	Unenriched
														ASV284	0.0263889	0.0388889	0.133333	0.0662037	Unenriched
														ASV285	0.18125	0.0416667	0.00347222	0.075463	PP
														ASV286	0.0548611	0.0715278	0.0736111	0.0666667	Unenriched
														ASV287	0.185417	0.00208333	0	0.0625	PP
														ASV288	0.0368056	0.0701389	0.107639	0.0715278	PM_R
														ASV289	0.0277778	0.0548611	0.123611	0.06875	PM_R
														ASV290	0.0534722	0.0694444	0.0798611	0.0675926	Unenriched
														ASV291	0.0881944	0.0895833	0.0458333	0.074537	Unenriched
														ASV292	0.116667	0.0909722	0	0.069213	PP
														ASV293	0.0777778	0.0756944	0.0541667	0.069213	Unenriched
														ASV294	0.0256944	0.0652778	0.115972	0.0689815	Unenriched
														ASV295	0	0.218056	0	0.0726852	Unenriched
														ASV296	0.0902778	0.0569444	0.0597222	0.0689815	Unenriched
														ASV297	0.0201389	0.125	0.0597222	0.068287	P_R
														ASV298	0.0958333	0.0347222	0.0479167	0.0594907	Unenriched
														ASV299	0.0965278	0.0583333	0.0555556	0.0701389	PP
														ASV300	0.0979167	0.05	0.0243056	0.0574074	Unenriched
														ASV301	0.0770833	0.0861111	0.0347222	0.0659722	Unenriched
														ASV302	0.0951389	0.0645833	0.0423611	0.0673611	Unenriched
														ASV303	0.0701389	0.0631944	0.0520833	0.0618056	Unenriched
														ASV304	0.0451389	0.138889	0.0173611	0.0671296	Unenriched
														ASV305	0.0736111	0.0388889	0.0763889	0.062963	Unenriched
														ASV306	0.025	0.0666667	0.0826389	0.0581019	Unenriched
														ASV307	0.145139	0.0354167	0.0208333	0.0671296	Unenriched
														ASV308	0.0868056	0.0597222	0.0472222	0.0645833	Unenriched
														ASV309	0.109028	0.0569444	0.0347222	0.0668981	PP
														ASV310	0.0819444	0.0354167	0.0701389	0.0625	Unenriched
														ASV311	0.0555556	0.06875	0.0451389	0.0564815	Unenriched
														ASV312	0.0541667	0.0736111	0.0555556	0.0611111	Unenriched
														ASV313	0.0694444	0.0847222	0.0243056	0.0594907	Unenriched
														ASV314	0.0659722	0.0611111	0.05	0.0590278	Unenriched
														ASV315	0.0354167	0.0645833	0.0701389	0.056713	Unenriched
														ASV316	0	0.122222	0.0506944	0.0576389	P_R
														ASV317	0.0701389	0.05625	0.0388889	0.0550926	Unenriched
														ASV318	0.00694444	0.106944	0.0652778	0.0597222	Unenriched
														ASV319	0.154861	0	0	0.0516204	PP
														ASV320	0.123611	0.0284722	0.0368056	0.062963	PP
														ASV321	0.0895833	0.0652778	0.04375	0.0662037	Unenriched
														ASV322	0.05625	0.0479167	0.0826389	0.0622685	PM_R
														ASV323	0.14375	0.0451389	0.0159722	0.068287	Unenriched
														ASV324	0.114583	0.025	0.0305556	0.056713	PP
														ASV325	0.0402778	0.0513889	0.0909722	0.0608796	PM_R
														ASV326	0.0354167	0.0756944	0.0868056	0.0659722	Unenriched
														ASV327	0.0833333	0.0131944	0.0673611	0.0546296	Unenriched
														ASV328	0.0659722	0.0194444	0.0958333	0.0604167	Unenriched
														ASV329	0	0.0583333	0.114583	0.0576389	PM_R
														ASV330	0.0375	0.0798611	0.0631944	0.0601852	Unenriched
														ASV331	0.0479167	0.0763889	0.0638889	0.0627315	Unenriched
														ASV332	0.04375	0.0305556	0.1125	0.0622685	PM_R
														ASV333	0.0201389	0.10625	0.0569444	0.0611111	P_R
														ASV334	0.0215278	0.0125	0.134028	0.0560185	PM_R
														ASV335	0	0.0354167	0.140972	0.0587963	PM_R
														ASV336	0.0680556	0.0784722	0.0201389	0.0555556	Unenriched
														ASV337	0.0472222	0.1125	0	0.0532407	P_R
														ASV338	0.0673611	0.0402778	0.0673611	0.0583333	Unenriched
														ASV339	0.0694444	0.075	0.0305556	0.0583333	Unenriched
														ASV340	0.102778	0.0409722	0.0305556	0.0581019	PP
														ASV341	0.122917	0.0194444	0.00763889	0.05	PP
														ASV342	0.0833333	0.0423611	0.0361111	0.0539352	Unenriched
														ASV343	0.0631944	0.0291667	0.0722222	0.0548611	Unenriched
														ASV344	0.0465278	0.0763889	0.0472222	0.056713	Unenriched
														ASV345	0.0840278	0.0354167	0.0402778	0.0532407	Unenriched
														ASV346	0.0652778	0.08125	0.0354167	0.0606481	Unenriched
														ASV347	0.00833333	0.0763889	0.0861111	0.0569444	Unenriched
														ASV348	0.0159722	0.115972	0.0465278	0.0594907	P_R
														ASV349	0.09375	0.0847222	0.00694444	0.0618056	Unenriched
														ASV350	0.0784722	0.0916667	0.0166667	0.0622685	Unenriched
														ASV351	0.0354167	0.0604167	0.0833333	0.0597222	Unenriched
														ASV352	0.0402778	0.0979167	0.0326389	0.0569444	Unenriched
														ASV353	0.0284722	0.114583	0.0215278	0.0548611	P_R
														ASV354	0.0375	0.0881944	0.0368056	0.0541667	Unenriched
														ASV355	0	0.0548611	0.110417	0.0550926	Unenriched
														ASV356	0.151389	0.0194444	0.00972222	0.0601852	PP
														ASV357	0.0152778	0.0777778	0.0902778	0.0611111	Unenriched
														ASV358	0.0986111	0.0805556	0.00625	0.0618056	Unenriched
														ASV359	0.0979167	0.0868056	0	0.0615741	Unenriched
														ASV360	0.0604167	0.0444444	0.0416667	0.0488426	Unenriched
														ASV361	0.0576389	0.0881944	0.0208333	0.0555556	Unenriched
														ASV362	0.0458333	0.0604167	0.0493056	0.0518519	Unenriched
														ASV363	0.0201389	0.0729167	0.0645833	0.0525463	Unenriched
														ASV364	0.0611111	0.0534722	0.0506944	0.0550926	Unenriched
														ASV365	0.134722	0	0	0.0449074	PP
														ASV367	0.0354167	0.0402778	0.0625	0.0460648	Unenriched
														ASV368	0.0569444	0.0791667	0.00833333	0.0481481	Unenriched
														ASV369	0.0743056	0.0388889	0.0555556	0.05625	Unenriched
														ASV370	0.0145833	0.154167	0	0.05625	P_R
														ASV371	0.0833333	0.0375	0.0368056	0.0525463	Unenriched
														ASV372	0.08125	0.0597222	0.0208333	0.0539352	Unenriched
														ASV373	0.00694444	0.06875	0.0791667	0.0516204	Unenriched
														ASV374	0.0569444	0.06875	0.0611111	0.0622685	Unenriched
														ASV375	0.0347222	0.0534722	0.0611111	0.0497685	Unenriched
														ASV376	0.0819444	0.06875	0.0131944	0.0546296	Unenriched
														ASV377	0.0534722	0.0472222	0.0451389	0.0486111	Unenriched
														ASV378	0.105556	0.00416667	0.0416667	0.050463	PP
														ASV379	0.120833	0.03125	0	0.0506944	Unenriched
														ASV380	0.06875	0.0506944	0.0305556	0.05	Unenriched
														ASV381	0.03125	0.0166667	0.0993056	0.0490741	Unenriched
														ASV382	0.140972	0.01875	0	0.0532407	PP
														ASV383	0.025	0.0479167	0.0659722	0.0462963	Unenriched
														ASV384	0	0.101389	0.0770833	0.0594907	Unenriched
														ASV385	0.1	0.0548611	0.00555556	0.0534722	PP
														ASV386	0.0909722	0.0486111	0.0354167	0.0583333	Unenriched
														ASV387	0.100694	0.0173611	0.00972222	0.0425926	PP
														ASV388	0.133333	0.0125	0.0173611	0.0543981	PP
														ASV389	0.0333333	0.0319444	0.0666667	0.0439815	Unenriched
														ASV390	0.0243056	0.0791667	0.05	0.0511574	Unenriched
														ASV391	0	0.0965278	0.0555556	0.0506944	Unenriched
														ASV392	0	0	0.140972	0.0469907	Unenriched
														ASV393	0.0319444	0.138889	0	0.0569444	Unenriched
														ASV394	0.0513889	0.0611111	0.0256944	0.0460648	Unenriched
														ASV395	0.05	0.0590278	0.0222222	0.04375	Unenriched
														ASV396	0.00833333	0.0256944	0.122222	0.0520833	PM_R
														ASV397	0.120833	0.0263889	0.00694444	0.0513889	PP
														ASV398	0.108333	0.0291667	0	0.0458333	PP
														ASV399	0.0451389	0.0756944	0.0236111	0.0481481	Unenriched
														ASV400	0.0541667	0.0569444	0.03125	0.0474537	Unenriched
														ASV401	0.0909722	0.0381944	0.00972222	0.0462963	Unenriched
														ASV402	0.0631944	0.0493056	0.0319444	0.0481481	Unenriched
														ASV403	0.0222222	0.00763889	0.102083	0.0439815	Unenriched
														ASV404	0.0791667	0.01875	0.0229167	0.0402778	Unenriched
														ASV405	0.0194444	0.0159722	0.0923611	0.0425926	PM_R
														ASV406	0.0347222	0.075	0.0388889	0.049537	Unenriched
														ASV407	0.0590278	0.0597222	0.025	0.0479167	Unenriched
														ASV408	0.0708333	0.0333333	0.0270833	0.04375	Unenriched
														ASV409	0	0.138194	0.0368056	0.0583333	Unenriched
														ASV410	0	0.127778	0	0.0425926	Unenriched
														ASV411	0.0180556	0.126389	0.0118056	0.0520833	Unenriched
														ASV412	0.05625	0.0479167	0.0326389	0.0456019	Unenriched
														ASV413	0.0854167	0.0201389	0.0222222	0.0425926	PP
														ASV414	0.0361111	0.0375	0.0597222	0.0444444	Unenriched
														ASV415	0.0826389	0.0402778	0	0.0409722	PP
														ASV416	0.0222222	0.0993056	0.0180556	0.0465278	P_R
														ASV417	0.00486111	0.0305556	0.100694	0.0453704	PM_R
														ASV418	0.0256944	0.08125	0.0340278	0.0469907	P_R
														ASV419	0.0118056	0.0291667	0.08125	0.0407407	Unenriched
														ASV420	0.0861111	0.0236111	0.0138889	0.0412037	PP
														ASV421	0.135417	0	0	0.0451389	PP
														ASV422	0.00555556	0.0868056	0.0534722	0.0486111	Unenriched
														ASV423	0.0576389	0.0402778	0.0256944	0.0412037	Unenriched
														ASV424	0.0277778	0.0388889	0.0708333	0.0458333	Unenriched
														ASV425	0	0	0.158333	0.0527778	Unenriched
														ASV426	0.0125	0.129861	0	0.0474537	Unenriched
														ASV427	0.0916667	0.0284722	0.0131944	0.0444444	PP
														ASV428	0.0208333	0.0166667	0.0798611	0.0391204	Unenriched
														ASV429	0.00694444	0.0590278	0.0604167	0.0421296	Unenriched
														ASV430	0.0409722	0.0284722	0.0513889	0.0402778	Unenriched
														ASV431	0.0708333	0.0125	0.0243056	0.0358796	PP
														ASV432	0.0729167	0.0576389	0	0.0435185	PP
														ASV433	0.0194444	0.06875	0.0381944	0.0421296	P_R
														ASV434	0.00555556	0.0666667	0.0645833	0.0456019	Unenriched
														ASV435	0	0.0625	0.0645833	0.0423611	Unenriched
														ASV436	0.0111111	0.0569444	0.0479167	0.0386574	Unenriched
														ASV437	0.0555556	0.0375	0.0208333	0.037963	Unenriched
														ASV438	0.0576389	0.0548611	0.0152778	0.0425926	Unenriched
														ASV439	0.0208333	0.0618056	0.0444444	0.0423611	Unenriched
														ASV440	0.0458333	0.0652778	0.0104167	0.0405093	Unenriched
														ASV441	0.0597222	0.0423611	0.0166667	0.0395833	Unenriched
														ASV442	0.0465278	0.0673611	0.0111111	0.0416667	Unenriched
														ASV443	0.0527778	0.05625	0.00902778	0.0393519	Unenriched
														ASV444	0.0347222	0.0486111	0.0354167	0.0395833	Unenriched
														ASV445	0.0638889	0.0319444	0.0263889	0.0407407	Unenriched
														ASV446	0.0534722	0.0444444	0.0208333	0.0395833	Unenriched
														ASV447	0	0.0715278	0.0590278	0.0435185	Unenriched
														ASV448	0.025	0.0930556	0.00833333	0.0421296	Unenriched
														ASV449	0.0138889	0.0416667	0.0673611	0.0409722	Unenriched
														ASV450	0	0.0756944	0.0513889	0.0423611	Unenriched
														ASV451	0.0916667	0.0145833	0.01875	0.0416667	PP
														ASV452	0.0326389	0.0458333	0.0416667	0.0400463	Unenriched
														ASV453	0.0215278	0.01875	0.0736111	0.037963	Unenriched
														ASV454	0.0368056	0.0409722	0.0333333	0.037037	Unenriched
														ASV455	0.0118056	0.0569444	0.0458333	0.0381944	Unenriched
														ASV456	0.0423611	0.0541667	0.03125	0.0425926	Unenriched
														ASV457	0.0472222	0.0506944	0.0194444	0.0391204	Unenriched
														ASV458	0.0576389	0.0159722	0.0354167	0.0363426	Unenriched
														ASV459	0.00555556	0.0541667	0.0659722	0.0418981	PM_R
														ASV460	0.0409722	0	0.0673611	0.0361111	Unenriched
														ASV461	0.0229167	0.04375	0.0381944	0.0349537	Unenriched
														ASV462	0.0590278	0.0631944	0	0.0407407	Unenriched
														ASV463	0.0388889	0.0319444	0.0395833	0.0368056	Unenriched
														ASV464	0.00694444	0.0375	0.0763889	0.0402778	PM_R
														ASV465	0.00763889	0.117361	0.00972222	0.0449074	P_R
														ASV466	0.0263889	0.0673611	0.0145833	0.0361111	P_R
														ASV467	0.0180556	0.0388889	0.0458333	0.0342593	Unenriched
														ASV468	0.0270833	0.0597222	0.0208333	0.0358796	Unenriched
														ASV469	0.0986111	0	0.0145833	0.0377315	PP
														ASV470	0.09375	0	0	0.03125	Unenriched
														ASV471	0.0423611	0.0583333	0.0222222	0.0409722	Unenriched
														ASV472	0.0180556	0.0555556	0.0340278	0.0358796	Unenriched
														ASV473	0	0.0340278	0.0770833	0.037037	Unenriched
														ASV474	0.00833333	0.0513889	0.0541667	0.037963	Unenriched
														ASV475	0.0618056	0.0388889	0	0.0335648	Unenriched
														ASV476	0.0673611	0.0173611	0.0229167	0.0358796	Unenriched
														ASV477	0.0173611	0.0506944	0.0527778	0.0402778	Unenriched
														ASV478	0.0375	0.0680556	0.00763889	0.0377315	Unenriched
														ASV479	0.103472	0	0	0.0344907	Unenriched
														ASV480	0	0.0708333	0.0486111	0.0398148	Unenriched
														ASV481	0.0381944	0.0118056	0.0493056	0.0331019	Unenriched
														ASV482	0.0805556	0.0180556	0	0.0328704	PP
														ASV483	0.0222222	0	0.0951389	0.0391204	Unenriched
														ASV484	0.0465278	0.04375	0.01875	0.0363426	Unenriched
														ASV485	0.0826389	0	0.00763889	0.0300926	PP
														ASV486	0.0763889	0.0340278	0	0.0368056	Unenriched
														ASV487	0.0409722	0.0444444	0.0194444	0.0349537	Unenriched
														ASV488	0.0243056	0.0430556	0.0291667	0.0321759	Unenriched
														ASV489	0.103472	0	0	0.0344907	PP
														ASV490	0.0277778	0.0361111	0.0256944	0.0298611	Unenriched
														ASV491	0.0416667	0.0402778	0.025	0.0356481	Unenriched
														ASV492	0.106944	0	0	0.0356481	PP
														ASV493	0.0798611	0.0138889	0	0.03125	PP
														ASV494	0.104861	0	0	0.0349537	PP
														ASV495	0.0840278	0	0.0243056	0.0361111	PP
														ASV496	0.0506944	0.0118056	0.0340278	0.0321759	Unenriched
														ASV497	0.0458333	0.05625	0.0125	0.0381944	Unenriched
														ASV498	0.0173611	0.0243056	0.0555556	0.0324074	Unenriched
														ASV499	0.0638889	0.0131944	0.0152778	0.030787	PP
														ASV500	0.0409722	0.0381944	0.0361111	0.0384259	Unenriched
														ASV501	0.0236111	0.00902778	0.0638889	0.0321759	PM_R
														ASV502	0	0.0402778	0.0486111	0.0296296	Unenriched
														ASV503	0.0493056	0.0298611	0.0208333	0.0333333	Unenriched
														ASV504	0.00902778	0.0444444	0.05625	0.0365741	Unenriched
														ASV505	0.04375	0.0222222	0.0347222	0.0335648	Unenriched
														ASV506	0.0416667	0.0493056	0.0180556	0.0363426	Unenriched
														ASV507	0.0604167	0.0333333	0.00347222	0.0324074	Unenriched
														ASV508	0	0.0215278	0.0743056	0.0319444	Unenriched
														ASV509	0.0506944	0.01875	0.03125	0.0335648	Unenriched
														ASV510	0.0125	0.0298611	0.0666667	0.0363426	Unenriched
														ASV511	0.0298611	0.0125	0.0583333	0.0335648	Unenriched
														ASV512	0.0833333	0	0	0.0277778	PP
														ASV513	0.0486111	0.0381944	0.0201389	0.0356481	Unenriched
														ASV514	0.0416667	0.0548611	0.00902778	0.0351852	Unenriched
														ASV515	0.0368056	0.0145833	0.0451389	0.0321759	Unenriched
														ASV516	0.0527778	0.0131944	0.0458333	0.0372685	Unenriched
														ASV517	0.0451389	0.0256944	0.0270833	0.0326389	Unenriched
														ASV518	0.0472222	0.0256944	0.0159722	0.0296296	Unenriched
														ASV519	0.0395833	0.0423611	0.0201389	0.0340278	Unenriched
														ASV520	0.00555556	0.0263889	0.0583333	0.0300926	PM_R
														ASV521	0.0270833	0.0152778	0.0402778	0.0275463	Unenriched
														ASV522	0.0784722	0.0152778	0.00763889	0.0337963	PP
														ASV523	0.0416667	0.00694444	0.0458333	0.0314815	Unenriched
														ASV524	0.0513889	0.0340278	0.0145833	0.0333333	Unenriched
														ASV525	0.0458333	0.0375	0	0.0277778	Unenriched
														ASV526	0	0	0.0965278	0.0321759	Unenriched
														ASV527	0.04375	0.01875	0.0423611	0.0349537	Unenriched
														ASV528	0.0180556	0.0333333	0.0423611	0.03125	Unenriched
														ASV529	0	0	0.0895833	0.0298611	Unenriched
														ASV530	0.0173611	0.01875	0.0666667	0.0342593	Unenriched
														ASV531	0.0194444	0.0548611	0.0215278	0.0319444	P_R
														ASV532	0.0625	0	0.0208333	0.0277778	Unenriched
														ASV533	0.0381944	0.0458333	0.00763889	0.0305556	Unenriched
														ASV534	0.0583333	0.0277778	0.00416667	0.0300926	PP
														ASV535	0.0194444	0.0381944	0.0451389	0.0342593	Unenriched
														ASV536	0.0479167	0.0493056	0	0.0324074	Unenriched
														ASV537	0.0201389	0.0368056	0.0340278	0.0303241	Unenriched
														ASV538	0	0	0.0979167	0.0326389	Unenriched
														ASV539	0	0.0381944	0.0618056	0.0333333	Unenriched
														ASV540	0.0194444	0.00972222	0.0618056	0.0303241	Unenriched
														ASV541	0.0645833	0.03125	0.0104167	0.0354167	Unenriched
														ASV542	0.0277778	0.0263889	0.0326389	0.0289352	Unenriched
														ASV543	0.0222222	0.0222222	0.0472222	0.0305556	Unenriched
														ASV544	0.0861111	0	0	0.0287037	PP
														ASV545	0	0	0.0888889	0.0296296	Unenriched
														ASV546	0.0555556	0.0409722	0	0.0321759	Unenriched
														ASV547	0.0701389	0	0	0.0233796	Unenriched
														ASV548	0.0125	0.01875	0.0472222	0.0261574	Unenriched
														ASV549	0	0.0736111	0.0256944	0.0331019	Unenriched
														ASV550	0.01875	0.025	0.0361111	0.0266204	Unenriched
														ASV551	0.0541667	0.0118056	0.0145833	0.0268519	Unenriched
														ASV552	0.0798611	0	0.00347222	0.0277778	Unenriched
														ASV553	0.0527778	0.01875	0.00694444	0.0261574	Unenriched
														ASV554	0.0597222	0	0.0416667	0.0337963	Unenriched
														ASV555	0.0118056	0.0104167	0.0631944	0.0284722	PM_R
														ASV556	0.0201389	0.08125	0	0.0337963	Unenriched
														ASV557	0.0173611	0.03125	0.0347222	0.0277778	Unenriched
														ASV558	0.0520833	0.0430556	0	0.031713	Unenriched
														ASV559	0.0131944	0.0166667	0.05625	0.0287037	Unenriched
														ASV560	0	0.0472222	0.0479167	0.031713	Unenriched
														ASV561	0	0.025	0.0708333	0.0319444	PM_R
														ASV562	0.0701389	0.00833333	0.0125	0.0303241	PP
														ASV563	0.0236111	0.0201389	0.0381944	0.0273148	Unenriched
														ASV564	0.0208333	0.0305556	0.0333333	0.0282407	Unenriched
														ASV565	0.0826389	0	0	0.0275463	Unenriched
														ASV566	0	0.0701389	0.0159722	0.0287037	Unenriched
														ASV567	0.00902778	0.0270833	0.0548611	0.0303241	Unenriched
														ASV568	0	0	0.0854167	0.0284722	Unenriched
														ASV569	0.0416667	0.00902778	0.0458333	0.0321759	Unenriched
														ASV570	0.0222222	0	0.0638889	0.0287037	PM_R
														ASV571	0.00486111	0.0548611	0.0354167	0.031713	Unenriched
														ASV572	0	0.00763889	0.0729167	0.0268519	PM_R
														ASV573	0.0729167	0.00625	0	0.0263889	PP
														ASV574	0.0284722	0.0215278	0.0354167	0.0284722	Unenriched
														ASV575	0.111111	0	0	0.037037	Unenriched
														ASV576	0.0395833	0.01875	0.0125	0.0236111	Unenriched
														ASV577	0.0305556	0.05	0.00625	0.0289352	Unenriched
														ASV578	0.0423611	0.0208333	0.0201389	0.0277778	Unenriched
														ASV579	0.0375	0.05	0	0.0291667	Unenriched
														ASV580	0.0451389	0.0444444	0	0.0298611	Unenriched
														ASV581	0.0298611	0	0.0493056	0.0263889	PM_R
														ASV582	0.0486111	0.0277778	0.00555556	0.0273148	Unenriched
														ASV583	0.0430556	0.0256944	0	0.0229167	Unenriched
														ASV584	0.0118056	0.0569444	0.0215278	0.0300926	Unenriched
														ASV585	0.0277778	0.0444444	0.0236111	0.0319444	Unenriched
														ASV587	0.0138889	0.0430556	0.0326389	0.0298611	Unenriched
														ASV588	0.0368056	0.0354167	0.00416667	0.025463	Unenriched
														ASV589	0.0756944	0	0	0.0252315	PP
														ASV590	0.0354167	0.0361111	0.0180556	0.0298611	Unenriched
														ASV591	0.0256944	0.0243056	0.0361111	0.0287037	Unenriched
														ASV592	0.0138889	0.0222222	0.0444444	0.0268519	Unenriched
														ASV593	0	0.0208333	0.0673611	0.0293981	PM_R
														ASV594	0.0604167	0	0.0118056	0.0240741	Unenriched
														ASV595	0.0645833	0.00555556	0.00763889	0.0259259	PP
														ASV596	0	0.0173611	0.0590278	0.025463	Unenriched
														ASV597	0.0486111	0.0354167	0.000694444	0.0282407	Unenriched
														ASV598	0.0243056	0.00625	0.0375	0.0226852	Unenriched
														ASV599	0.0465278	0.0347222	0.00763889	0.0296296	Unenriched
														ASV600	0.0166667	0.025	0.0423611	0.0280093	Unenriched
														ASV601	0.0298611	0.0333333	0.00833333	0.0238426	Unenriched
														ASV602	0	0.0319444	0.0458333	0.0259259	Unenriched
														ASV603	0.0625	0.00902778	0	0.0238426	PP
														ASV604	0.00763889	0	0.0743056	0.0273148	Unenriched
														ASV605	0.00138889	0.06875	0	0.0233796	Unenriched
														ASV606	0.08125	0	0	0.0270833	PP
														ASV607	0.0277778	0.0451389	0.0180556	0.0303241	Unenriched
														ASV608	0.00694444	0.0541667	0.0173611	0.0261574	Unenriched
														ASV609	0	0.0270833	0.0479167	0.025	Unenriched
														ASV610	0.0854167	0	0	0.0284722	Unenriched
														ASV611	0.01875	0.0222222	0.03125	0.0240741	Unenriched
														ASV612	0.107639	0	0	0.0358796	Unenriched
														ASV613	0.025	0.0472222	0.00833333	0.0268519	Unenriched
														ASV614	0.0229167	0.0243056	0.025	0.0240741	Unenriched
														ASV615	0.0819444	0	0	0.0273148	Unenriched
														ASV616	0.0138889	0.0479167	0.0270833	0.0296296	Unenriched
														ASV617	0.0118056	0.03125	0.0277778	0.0236111	Unenriched
														ASV618	0.00486111	0.0770833	0.0125	0.0314815	P_R
														ASV619	0.0215278	0.00972222	0.0416667	0.0243056	Unenriched
														ASV620	0.06875	0.00486111	0	0.024537	PP
														ASV621	0.0194444	0.0104167	0.0409722	0.0236111	PM_R
														ASV622	0	0.0430556	0.0430556	0.0287037	Unenriched
														ASV623	0.0125	0.0583333	0.00763889	0.0261574	P_R
														ASV624	0.0256944	0.0430556	0.00694444	0.0252315	Unenriched
														ASV625	0.0430556	0.0159722	0.0125	0.0238426	Unenriched
														ASV626	0.0340278	0.0159722	0.0173611	0.0224537	Unenriched
														ASV627	0.0208333	0.0194444	0.0333333	0.024537	Unenriched
														ASV628	0.00902778	0	0.0625	0.0238426	Unenriched
														ASV629	0.0354167	0.0201389	0.0145833	0.0233796	Unenriched
														ASV630	0.0784722	0	0	0.0261574	PP
														ASV631	0.0222222	0.0236111	0.0284722	0.0247685	Unenriched
														ASV632	0.0243056	0.0138889	0.0444444	0.0275463	Unenriched
														ASV633	0.0229167	0.0333333	0.0152778	0.0238426	Unenriched
														ASV634	0.0145833	0.0256944	0.0354167	0.0252315	Unenriched
														ASV635	0.0361111	0.0340278	0	0.0233796	Unenriched
														ASV636	0.0243056	0.0291667	0.00138889	0.018287	Unenriched
														ASV637	0.0569444	0	0.0159722	0.0243056	Unenriched
														ASV638	0.0340278	0.0465278	0	0.0268519	Unenriched
														ASV639	0	0	0.0833333	0.0277778	Unenriched
														ASV640	0.0604167	0	0	0.0201389	PP
														ASV641	0.0701389	0	0.00694444	0.0256944	Unenriched
														ASV642	0.0395833	0.01875	0.0152778	0.024537	Unenriched
														ASV643	0.0277778	0.0215278	0.0180556	0.0224537	Unenriched
														ASV644	0.0479167	0.0159722	0	0.0212963	Unenriched
														ASV645	0.00763889	0.0277778	0.0381944	0.024537	Unenriched
														ASV646	0.00833333	0.0402778	0.0125	0.0203704	Unenriched
														ASV647	0.01875	0.0388889	0.0159722	0.024537	Unenriched
														ASV648	0.0340278	0.0368056	0.00347222	0.0247685	Unenriched
														ASV649	0	0.0340278	0.0388889	0.0243056	Unenriched
														ASV650	0.0673611	0	0	0.0224537	PP
														ASV651	0.0166667	0.0388889	0.0222222	0.0259259	Unenriched
														ASV652	0.0215278	0.0277778	0.0159722	0.0217593	Unenriched
														ASV653	0	0.0180556	0.04375	0.0206019	Unenriched
														ASV654	0.0333333	0.0319444	0.00486111	0.0233796	Unenriched
														ASV655	0	0.05	0.0243056	0.0247685	Unenriched
														ASV656	0.0111111	0.0375	0.0298611	0.0261574	Unenriched
														ASV657	0.0340278	0.0340278	0	0.0226852	Unenriched
														ASV658	0.00763889	0.0534722	0.00694444	0.0226852	Unenriched
														ASV659	0.0444444	0.0347222	0	0.0263889	Unenriched
														ASV660	0.0152778	0.0159722	0.0381944	0.0231481	Unenriched
														ASV661	0.0270833	0.0347222	0.00763889	0.0231481	Unenriched
														ASV662	0.0159722	0.0326389	0.0284722	0.0256944	Unenriched
														ASV663	0.0527778	0	0.0125	0.0217593	Unenriched
														ASV664	0.0201389	0.0423611	0.00833333	0.0236111	Unenriched
														ASV665	0.0375	0.0340278	0	0.0238426	Unenriched
														ASV666	0.0354167	0.0305556	0	0.0219907	Unenriched
														ASV667	0.0138889	0.0409722	0.0173611	0.0240741	Unenriched
														ASV668	0.0173611	0.0194444	0.0180556	0.018287	Unenriched
														ASV669	0.0354167	0.0326389	0.0104167	0.0261574	Unenriched
														ASV670	0.0645833	0.00486111	0	0.0231481	PP
														ASV672	0.0534722	0	0.0111111	0.0215278	PP
														ASV673	0.0659722	0.00208333	0	0.0226852	Unenriched
														ASV674	0.0673611	0	0	0.0224537	PP
														ASV675	0.0145833	0.0208333	0.0409722	0.025463	Unenriched
														ASV676	0.0159722	0.0270833	0.0180556	0.0203704	Unenriched
														ASV677	0.0125	0.0430556	0.00833333	0.0212963	Unenriched
														ASV678	0	0.0659722	0	0.0219907	Unenriched
														ASV679	0.0340278	0	0.0243056	0.0194444	Unenriched
														ASV680	0.0173611	0.0222222	0.0173611	0.0189815	Unenriched
														ASV681	0.0270833	0	0.0319444	0.0196759	Unenriched
														ASV682	0	0.0125	0.0527778	0.0217593	Unenriched
														ASV683	0.05625	0.0125	0	0.0229167	Unenriched
														ASV684	0.0659722	0	0	0.0219907	PP
														ASV685	0.0368056	0.025	0.00347222	0.0217593	Unenriched
														ASV686	0.0597222	0.00486111	0	0.0215278	Unenriched
														ASV687	0.0138889	0.0263889	0.0229167	0.0210648	Unenriched
														ASV688	0.0604167	0	0.00486111	0.0217593	PP
														ASV689	0.0326389	0.0291667	0.00625	0.0226852	Unenriched
														ASV690	0.0201389	0.0347222	0.0125	0.0224537	Unenriched
														ASV691	0.00486111	0.0527778	0.0118056	0.0231481	P_R
														ASV692	0.0104167	0.00347222	0.04375	0.019213	PM_R
														ASV693	0	0.0159722	0.0506944	0.0222222	PM_R
														ASV694	0	0.0555556	0.0152778	0.0236111	Unenriched
														ASV695	0	0	0.0472222	0.0157407	Unenriched
														ASV696	0.0340278	0.0305556	0.00763889	0.0240741	Unenriched
														ASV697	0.04375	0.00833333	0.00625	0.0194444	Unenriched
														ASV698	0.00902778	0.0340278	0.0159722	0.0196759	Unenriched
														ASV699	0.0145833	0.0451389	0.00763889	0.0224537	Unenriched
														ASV700	0	0.0791667	0	0.0263889	Unenriched
														ASV701	0.0479167	0.00555556	0.0138889	0.0224537	Unenriched
														ASV702	0.0152778	0.0125	0.0256944	0.0178241	Unenriched
														ASV703	0.0548611	0.00694444	0.00416667	0.0219907	PP
														ASV704	0.00763889	0.03125	0.0222222	0.0203704	Unenriched
														ASV705	0.0173611	0.0236111	0.0194444	0.0201389	Unenriched
														ASV706	0.0409722	0.0347222	0	0.0252315	Unenriched
														ASV707	0.0270833	0.0381944	0.00208333	0.0224537	Unenriched
														ASV708	0.0111111	0.0166667	0.0298611	0.019213	Unenriched
														ASV709	0.0256944	0.0173611	0.0145833	0.019213	Unenriched
														ASV710	0.0423611	0.01875	0	0.0203704	Unenriched
														ASV711	0	0.0715278	0	0.0238426	P_R
														ASV712	0	0.0284722	0.0409722	0.0231481	Unenriched
														ASV713	0.0194444	0.0243056	0.00902778	0.0175926	Unenriched
														ASV714	0.0159722	0.0104167	0.0270833	0.0178241	Unenriched
														ASV715	0	0.00486111	0.0423611	0.0157407	Unenriched
														ASV716	0	0.0541667	0	0.0180556	Unenriched
														ASV717	0	0.0694444	0	0.0231481	Unenriched
														ASV718	0.0520833	0.0118056	0	0.0212963	PP
														ASV719	0.0368056	0.0326389	0	0.0231481	Unenriched
														ASV720	0.0201389	0.0131944	0.01875	0.0173611	Unenriched
														ASV721	0.0423611	0.0222222	0	0.0215278	Unenriched
														ASV722	0.0270833	0.0395833	0	0.0222222	Unenriched
														ASV723	0.0423611	0.00902778	0.00763889	0.0196759	Unenriched
														ASV725	0.0486111	0.0111111	0.00416667	0.0212963	Unenriched
														ASV726	0.0416667	0.0222222	0	0.0212963	Unenriched
														ASV727	0.0402778	0.01875	0	0.0196759	Unenriched
														ASV728	0.0340278	0	0.0145833	0.0162037	Unenriched
														ASV729	0	0	0.0715278	0.0238426	Unenriched
														ASV730	0	0.0194444	0.0444444	0.0212963	Unenriched
														ASV731	0.0597222	0	0	0.0199074	PP
														ASV732	0.00555556	0.0381944	0.0104167	0.0180556	Unenriched
														ASV733	0.0569444	0	0	0.0189815	PP
														ASV734	0.0444444	0.0229167	0	0.0224537	Unenriched
														ASV735	0.0361111	0	0.0229167	0.0196759	Unenriched
														ASV736	0.0402778	0.0104167	0	0.0168981	PP
														ASV737	0.0486111	0.00902778	0.00625	0.0212963	Unenriched
														ASV738	0.0284722	0.00833333	0.01875	0.0185185	Unenriched
														ASV739	0.0145833	0.0229167	0.0194444	0.0189815	Unenriched
														ASV740	0.0111111	0.0104167	0.0305556	0.0173611	Unenriched
														ASV741	0.00555556	0.0201389	0.0347222	0.0201389	Unenriched
														ASV742	0	0.0444444	0.0173611	0.0206019	P_R
														ASV743	0.0520833	0	0	0.0173611	Unenriched
														ASV744	0.0104167	0.0138889	0.0354167	0.0199074	Unenriched
														ASV745	0.0243056	0.0138889	0.0159722	0.0180556	Unenriched
														ASV746	0	0.0236111	0.0354167	0.0196759	Unenriched
														ASV747	0.00486111	0.01875	0.0263889	0.0166667	Unenriched
														ASV748	0.0409722	0.00277778	0.00555556	0.0164352	Unenriched
														ASV749	0.0236111	0.025	0	0.0162037	Unenriched
														ASV750	0.0430556	0.0159722	0	0.0196759	Unenriched
														ASV751	0.0270833	0.0125	0.00625	0.0152778	Unenriched
														ASV752	0.0430556	0	0	0.0143519	Unenriched
														ASV753	0.0486111	0	0	0.0162037	Unenriched
														ASV754	0.0298611	0.0256944	0.00486111	0.0201389	Unenriched
														ASV755	0.0166667	0.0201389	0.0131944	0.0166667	Unenriched
														ASV756	0.0291667	0.00625	0.0201389	0.0185185	Unenriched
														ASV757	0	0.0541667	0.00972222	0.0212963	Unenriched
														ASV758	0.0138889	0.0208333	0.0215278	0.01875	Unenriched
														ASV759	0.0118056	0.0277778	0.0173611	0.0189815	Unenriched
														ASV760	0.0340278	0.0152778	0	0.0164352	PP
														ASV761	0.0305556	0.0291667	0	0.0199074	Unenriched
														ASV762	0.0381944	0.00902778	0.00833333	0.0185185	Unenriched
														ASV763	0.0208333	0.00694444	0.025	0.0175926	Unenriched
														ASV764	0.025	0.00625	0.0208333	0.0173611	Unenriched
														ASV765	0.00347222	0	0.0486111	0.0173611	Unenriched
														ASV766	0.0388889	0	0.0131944	0.0173611	Unenriched
														ASV767	0.0131944	0.0222222	0.0194444	0.018287	Unenriched
														ASV768	0.0180556	0.0326389	0	0.0168981	Unenriched
														ASV769	0	0.0277778	0.0333333	0.0203704	Unenriched
														ASV770	0.00347222	0.03125	0.0152778	0.0166667	P_R
														ASV771	0.0159722	0.0138889	0.0284722	0.0194444	Unenriched
														ASV772	0.00625	0.0340278	0.00972222	0.0166667	Unenriched
														ASV773	0	0	0.0451389	0.0150463	Unenriched
														ASV774	0.0569444	0	0	0.0189815	PP
														ASV775	0.0430556	0.00972222	0	0.0175926	Unenriched
														ASV776	0.03125	0.0243056	0.00277778	0.0194444	Unenriched
														ASV777	0.0270833	0.0138889	0.00833333	0.0164352	Unenriched
														ASV778	0.0381944	0.00902778	0	0.0157407	PP
														ASV779	0.01875	0.0131944	0.0222222	0.0180556	Unenriched
														ASV780	0	0	0.05	0.0166667	PM_R
														ASV781	0.0131944	0.0256944	0.00555556	0.0148148	Unenriched
														ASV782	0.00763889	0.0180556	0.0277778	0.0178241	Unenriched
														ASV783	0.01875	0.0263889	0	0.0150463	Unenriched
														ASV784	0.0291667	0.0118056	0.00972222	0.0168981	Unenriched
														ASV785	0	0	0.05	0.0166667	PM_R
														ASV786	0	0.0631944	0.00694444	0.0233796	Unenriched
														ASV787	0.0291667	0.00694444	0.0111111	0.0157407	Unenriched
														ASV788	0.0208333	0.0194444	0.00902778	0.0164352	Unenriched
														ASV789	0.0388889	0	0	0.012963	Unenriched
														ASV790	0	0.00833333	0.0416667	0.0166667	Unenriched
														ASV791	0	0.0444444	0	0.0148148	Unenriched
														ASV792	0.0270833	0.0180556	0	0.0150463	Unenriched
														ASV793	0.0527778	0	0	0.0175926	PP
														ASV794	0.0180556	0.0395833	0	0.019213	Unenriched
														ASV795	0.00763889	0.0423611	0	0.0166667	Unenriched
														ASV796	0	0	0.0381944	0.0127315	Unenriched
														ASV797	0	0.0333333	0.0173611	0.0168981	Unenriched
														ASV798	0.0354167	0.0145833	0	0.0166667	PP
														ASV799	0.0222222	0.0138889	0.0131944	0.0164352	Unenriched
														ASV800	0.04375	0	0	0.0145833	Unenriched
														ASV801	0.0145833	0.00833333	0.0298611	0.0175926	Unenriched
														ASV802	0.00694444	0.0138889	0.0277778	0.0162037	Unenriched
														ASV803	0.0236111	0.0173611	0.00833333	0.0164352	Unenriched
														ASV804	0.0402778	0	0	0.0134259	Unenriched
														ASV805	0.0298611	0.00416667	0.00625	0.0134259	PP
														ASV806	0.0166667	0	0.0388889	0.0185185	Unenriched
														ASV807	0.0506944	0	0	0.0168981	Unenriched
														ASV808	0.0104167	0.025	0.0222222	0.019213	Unenriched
														ASV809	0	0.0208333	0.0326389	0.0178241	Unenriched
														ASV810	0.0430556	0	0	0.0143519	Unenriched
														ASV811	0.0388889	0	0.00555556	0.0148148	PP
														ASV812	0.0131944	0.00416667	0.0291667	0.0155093	Unenriched
														ASV813	0.0159722	0.0222222	0.00555556	0.0145833	Unenriched
														ASV814	0	0.0340278	0.0180556	0.0173611	Unenriched
														ASV815	0	0.00416667	0.0395833	0.0145833	Unenriched
														ASV816	0	0.0222222	0.0229167	0.0150463	Unenriched
														ASV817	0.0493056	0	0	0.0164352	PP
														ASV818	0.01875	0.0277778	0.00277778	0.0164352	Unenriched
														ASV819	0.0208333	0.0180556	0	0.012963	Unenriched
														ASV820	0.0138889	0.0277778	0.00555556	0.0157407	Unenriched
														ASV821	0.0402778	0	0.0138889	0.0180556	Unenriched
														ASV822	0.0638889	0	0	0.0212963	Unenriched
														ASV823	0.0354167	0	0	0.0118056	PP
														ASV824	0.00486111	0.00763889	0.0409722	0.0178241	PM_R
														ASV825	0.0326389	0.00625	0	0.012963	Unenriched
														ASV826	0.0354167	0	0	0.0118056	PP
														ASV827	0.0166667	0	0.0173611	0.0113426	Unenriched
														ASV828	0.00902778	0.0215278	0.0194444	0.0166667	Unenriched
														ASV829	0.0243056	0.0222222	0	0.0155093	Unenriched
														ASV830	0	0.0541667	0.00416667	0.0194444	Unenriched
														ASV831	0.0319444	0.0138889	0	0.0152778	PP
														ASV832	0.0277778	0	0.00972222	0.0125	Unenriched
														ASV833	0.0409722	0.00555556	0	0.0155093	PP
														ASV834	0.0402778	0.00902778	0	0.0164352	Unenriched
														ASV835	0.0215278	0.0284722	0	0.0166667	Unenriched
														ASV836	0.0159722	0.0131944	0.01875	0.0159722	Unenriched
														ASV837	0.0118056	0.0263889	0.0145833	0.0175926	Unenriched
														ASV838	0.0166667	0.0229167	0.00486111	0.0148148	Unenriched
														ASV839	0.0111111	0.0159722	0.01875	0.0152778	Unenriched
														ASV840	0.0555556	0	0	0.0185185	Unenriched
														ASV841	0.00694444	0.000694444	0.0354167	0.0143519	PM_R
														ASV842	0.0166667	0.0326389	0	0.0164352	Unenriched
														ASV843	0.0131944	0.0277778	0.00555556	0.0155093	Unenriched
														ASV844	0.0430556	0.00555556	0	0.0162037	PP
														ASV845	0.0423611	0	0	0.0141204	Unenriched
														ASV846	0	0.00625	0.0416667	0.0159722	PM_R
														ASV847	0	0.0354167	0.0159722	0.0171296	P_R
														ASV848	0.0375	0.00486111	0	0.0141204	Unenriched
														ASV849	0.0388889	0.00347222	0.000694444	0.0143519	PP
														ASV850	0.00347222	0.0152778	0.0277778	0.0155093	Unenriched
														ASV851	0.04375	0	0	0.0145833	PP
														ASV852	0.0284722	0.0229167	0.00277778	0.0180556	Unenriched
														ASV853	0.0354167	0.000694444	0	0.012037	PP
														ASV854	0.0409722	0	0	0.0136574	Unenriched
														ASV855	0.0354167	0.00138889	0	0.0122685	PP
														ASV856	0.0222222	0.0118056	0	0.0113426	Unenriched
														ASV857	0.0444444	0	0	0.0148148	Unenriched
														ASV858	0.0201389	0.0166667	0	0.0122685	Unenriched
														ASV859	0.0118056	0.00763889	0.0236111	0.0143519	Unenriched
														ASV860	0.00208333	0.0222222	0.0152778	0.0131944	Unenriched
														ASV861	0.04375	0	0	0.0145833	Unenriched
														ASV862	0.0333333	0.00625	0	0.0131944	Unenriched
														ASV863	0.0256944	0.00902778	0.00694444	0.0138889	Unenriched
														ASV864	0.0173611	0.0138889	0.00277778	0.0113426	Unenriched
														ASV865	0.00833333	0.0215278	0.0118056	0.0138889	Unenriched
														ASV866	0.00972222	0.0125	0.01875	0.0136574	Unenriched
														ASV867	0	0.0291667	0.0222222	0.0171296	Unenriched
														ASV868	0	0.0145833	0.0277778	0.0141204	Unenriched
														ASV869	0	0.00972222	0.0347222	0.0148148	PM_R
														ASV870	0	0.00763889	0.0361111	0.0145833	Unenriched
														ASV871	0.0243056	0.0138889	0.00347222	0.0138889	PP
														ASV872	0.0326389	0.0125	0	0.0150463	Unenriched
														ASV873	0.0354167	0	0.00902778	0.0148148	Unenriched
														ASV874	0.00972222	0.0229167	0.0194444	0.0173611	Unenriched
														ASV875	0.0444444	0	0	0.0148148	PP
														ASV876	0.0361111	0	0.0104167	0.0155093	Unenriched
														ASV877	0.0416667	0	0	0.0138889	PP
														ASV878	0.00694444	0.00486111	0.0270833	0.012963	Unenriched
														ASV879	0.0111111	0.0333333	0	0.0148148	Unenriched
														ASV880	0.000694444	0.0138889	0.0354167	0.0166667	Unenriched
														ASV881	0.0395833	0	0	0.0131944	Unenriched
														ASV882	0.0416667	0	0	0.0138889	Unenriched
														ASV883	0.0354167	0	0.0104167	0.0152778	Unenriched
														ASV884	0.0305556	0	0.0125	0.0143519	Unenriched
														ASV885	0.0256944	0.0118056	0.00694444	0.0148148	Unenriched
														ASV886	0	0.0368056	0.0138889	0.0168981	Unenriched
														ASV887	0	0.0152778	0.0298611	0.0150463	Unenriched
														ASV888	0.0215278	0.00416667	0.0125	0.0127315	Unenriched
														ASV889	0.0222222	0.0125	0.0118056	0.0155093	Unenriched
														ASV890	0.0368056	0	0	0.0122685	Unenriched
														ASV891	0.0180556	0.0347222	0	0.0175926	Unenriched
														ASV892	0.0430556	0	0	0.0143519	Unenriched
														ASV893	0.0125	0.0201389	0.00416667	0.0122685	Unenriched
														ASV894	0.0145833	0.01875	0.0104167	0.0145833	Unenriched
														ASV895	0.0409722	0	0	0.0136574	Unenriched
														ASV896	0.0201389	0.0173611	0.00694444	0.0148148	Unenriched
														ASV897	0.0277778	0.00972222	0.0104167	0.0159722	PP
														ASV898	0.03125	0	0.00277778	0.0113426	PP
														ASV899	0.0104167	0.00972222	0.0194444	0.0131944	Unenriched
														ASV900	0.00694444	0.0243056	0.0131944	0.0148148	Unenriched
														ASV901	0	0.00138889	0.0409722	0.0141204	PM_R
														ASV902	0.0180556	0.0243056	0	0.0141204	Unenriched
														ASV903	0.0305556	0	0.00138889	0.0106481	PP
														ASV904	0.00416667	0.0284722	0	0.0108796	Unenriched
														ASV905	0.00694444	0.0201389	0.0145833	0.0138889	Unenriched
														ASV906	0.00972222	0.0388889	0	0.0162037	Unenriched
														ASV907	0	0.0201389	0.0236111	0.0145833	Unenriched
														ASV908	0.0152778	0.00972222	0.0159722	0.0136574	Unenriched
														ASV909	0.0138889	0.0111111	0.0104167	0.0118056	Unenriched
														ASV910	0.0305556	0.00694444	0.00625	0.0145833	Unenriched
														ASV911	0.0180556	0	0.0215278	0.0131944	Unenriched
														ASV912	0.0277778	0.01875	0	0.0155093	Unenriched
														ASV913	0.0194444	0.0111111	0	0.0101852	Unenriched
														ASV914	0.0423611	0	0	0.0141204	Unenriched
														ASV915	0.0416667	0	0	0.0138889	Unenriched
														ASV916	0.0319444	0	0.00833333	0.0134259	PP
														ASV917	0.0298611	0	0.00902778	0.012963	Unenriched
														ASV918	0.00486111	0.0229167	0.0138889	0.0138889	Unenriched
														ASV919	0.0319444	0	0	0.0106481	PP
														ASV920	0.01875	0	0.0194444	0.0127315	Unenriched
														ASV921	0.00833333	0.0354167	0	0.0145833	Unenriched
														ASV922	0.00347222	0.0138889	0.0215278	0.012963	Unenriched
														ASV923	0.0395833	0	0	0.0131944	Unenriched
														ASV924	0	0.0208333	0.0173611	0.0127315	Unenriched
														ASV925	0.0236111	0.0159722	0	0.0131944	Unenriched
														ASV926	0.0326389	0	0.00486111	0.0125	Unenriched
														ASV927	0	0	0.0395833	0.0131944	Unenriched
														ASV928	0.0409722	0	0	0.0136574	Unenriched
														ASV929	0.0111111	0.0319444	0	0.0143519	Unenriched
														ASV930	0	0	0.0381944	0.0127315	Unenriched
														ASV931	0	0.0201389	0.0256944	0.0152778	Unenriched
														ASV932	0.0319444	0.00486111	0.00763889	0.0148148	Unenriched
														ASV933	0.0194444	0.00138889	0.00833333	0.00972222	Unenriched
														ASV934	0.00972222	0.0256944	0.00555556	0.0136574	Unenriched
														ASV935	0.0402778	0.00972222	0	0.0166667	Unenriched
														ASV936	0.00208333	0.0180556	0.0173611	0.0125	Unenriched
														ASV937	0.0319444	0	0	0.0106481	Unenriched
														ASV938	0.0354167	0.00277778	0	0.0127315	PP
														ASV939	0.0125	0.0131944	0.0180556	0.0145833	Unenriched
														ASV940	0.0159722	0.00972222	0.0111111	0.0122685	Unenriched
														ASV941	0.0138889	0.0145833	0.00347222	0.0106481	Unenriched
														ASV942	0	0	0.0479167	0.0159722	Unenriched
														ASV943	0.00902778	0	0.03125	0.0134259	PM_R
														ASV944	0	0	0.0326389	0.0108796	Unenriched
														ASV945	0	0.0222222	0.0236111	0.0152778	Unenriched
														ASV946	0	0.0180556	0.0166667	0.0115741	Unenriched
														ASV947	0.0347222	0	0	0.0115741	Unenriched
														ASV948	0.0458333	0	0	0.0152778	PP
														ASV949	0.00833333	0.0180556	0.0159722	0.0141204	Unenriched
														ASV950	0.0222222	0.00833333	0.00347222	0.0113426	Unenriched
														ASV951	0.000694444	0.0333333	0.00138889	0.0118056	Unenriched
														ASV952	0.00555556	0.025	0.0125	0.0143519	Unenriched
														ASV953	0	0.0409722	0.00555556	0.0155093	Unenriched
														ASV954	0	0	0.0395833	0.0131944	Unenriched
														ASV955	0	0.0395833	0	0.0131944	Unenriched
														ASV956	0.0284722	0.00833333	0.00347222	0.0134259	Unenriched
														ASV957	0.0125	0.0326389	0	0.0150463	Unenriched
														ASV958	0.0111111	0.0131944	0.01875	0.0143519	Unenriched
														ASV959	0.0229167	0.0215278	0	0.0148148	Unenriched
														ASV960	0.00694444	0.01875	0.0173611	0.0143519	Unenriched
														ASV961	0.0111111	0	0.0263889	0.0125	Unenriched
														ASV962	0.0277778	0.00416667	0.00347222	0.0118056	Unenriched
														ASV963	0	0.0451389	0.00208333	0.0157407	Unenriched
														ASV964	0.0319444	0.00347222	0	0.0118056	Unenriched
														ASV965	0.0208333	0	0.00833333	0.00972222	Unenriched
														ASV966	0	0	0.0347222	0.0115741	Unenriched
														ASV967	0.00555556	0.00416667	0.0298611	0.0131944	Unenriched
														ASV968	0.00555556	0.0152778	0.0118056	0.0108796	Unenriched
														ASV969	0.0243056	0.00902778	0.00277778	0.012037	Unenriched
														ASV970	0.00694444	0.0180556	0.00763889	0.0108796	Unenriched
														ASV971	0	0.0180556	0.0256944	0.0145833	Unenriched
														ASV972	0	0.0402778	0	0.0134259	Unenriched
														ASV973	0.0138889	0.00555556	0.0159722	0.0118056	Unenriched
														ASV974	0.01875	0.0131944	0	0.0106481	Unenriched
														ASV975	0.0201389	0.0180556	0	0.0127315	Unenriched
														ASV976	0.025	0.00763889	0	0.0108796	PP
														ASV977	0.0138889	0.0138889	0.00833333	0.012037	Unenriched
														ASV978	0.00555556	0.00833333	0.0201389	0.0113426	Unenriched
														ASV979	0	0.0131944	0.0277778	0.0136574	Unenriched
														ASV980	0	0.0236111	0.0194444	0.0143519	Unenriched
														ASV981	0	0	0.0388889	0.012963	Unenriched
														ASV982	0	0.0166667	0.0173611	0.0113426	Unenriched
														ASV983	0.0180556	0.01875	0	0.0122685	Unenriched
														ASV984	0.0229167	0.00833333	0.0145833	0.0152778	Unenriched
														ASV985	0.00694444	0.0215278	0.00347222	0.0106481	Unenriched
														ASV986	0.00416667	0.00972222	0.0222222	0.012037	Unenriched
														ASV987	0.00625	0.01875	0.00625	0.0104167	Unenriched
														ASV988	0	0.0138889	0.0236111	0.0125	Unenriched
														ASV989	0.0131944	0.0166667	0.00416667	0.0113426	Unenriched
														ASV990	0.0166667	0	0.0194444	0.012037	Unenriched
														ASV991	0.0236111	0.00486111	0	0.00949074	Unenriched
														ASV992	0.00833333	0	0.0194444	0.00925926	Unenriched
														ASV993	0.0215278	0	0.0138889	0.0118056	Unenriched
														ASV994	0.0347222	0	0	0.0115741	PP
														ASV995	0.00833333	0.00972222	0.0152778	0.0111111	Unenriched
														ASV996	0.0138889	0.0131944	0.0111111	0.0127315	Unenriched
														ASV997	0.0277778	0	0.00694444	0.0115741	Unenriched
														ASV998	0.00138889	0.00902778	0.0298611	0.0134259	Unenriched
														ASV999	0.000694444	0.0180556	0.0215278	0.0134259	Unenriched
														ASV1000	0.0111111	0.0180556	0.00277778	0.0106481	Unenriched
														ASV1001	0.00486111	0	0.0194444	0.00810185	Unenriched
														ASV1002	0.0166667	0	0.0152778	0.0106481	Unenriched
														ASV1003	0.0388889	0	0	0.012963	Unenriched
														ASV1004	0	0.0222222	0.0166667	0.012963	Unenriched
														ASV1005	0	0.0298611	0	0.0099537	Unenriched
														ASV1006	0.0305556	0.00902778	0.00208333	0.0138889	Unenriched
														ASV1007	0.0138889	0.00416667	0.0152778	0.0111111	Unenriched
														ASV1008	0.00972222	0.0222222	0	0.0106481	Unenriched
														ASV1009	0.0159722	0.00138889	0.00763889	0.00833333	Unenriched
														ASV1010	0.00277778	0.0284722	0.00763889	0.012963	Unenriched
														ASV1011	0	0.0194444	0.0104167	0.0099537	Unenriched
														ASV1012	0	0	0.0388889	0.012963	Unenriched
														ASV1013	0	0	0.0333333	0.0111111	Unenriched
														ASV1014	0.00763889	0	0.0229167	0.0101852	Unenriched
														ASV1015	0.00833333	0	0.025	0.0111111	Unenriched
														ASV1016	0	0.0395833	0	0.0131944	Unenriched
														ASV1017	0	0.0465278	0	0.0155093	Unenriched
														ASV1018	0.0152778	0.0236111	0.00347222	0.0141204	Unenriched
														ASV1019	0.0270833	0	0	0.00902778	Unenriched
														ASV1020	0.0263889	0	0.00763889	0.0113426	Unenriched
														ASV1021	0.0111111	0.0347222	0	0.0152778	Unenriched
														ASV1022	0.00902778	0.0104167	0.0131944	0.0108796	Unenriched
														ASV1023	0.0131944	0.0111111	0.0131944	0.0125	Unenriched
														ASV1024	0.00347222	0.0138889	0.0111111	0.00949074	Unenriched
														ASV1025	0.0138889	0	0.0104167	0.00810185	Unenriched
														ASV1026	0.0291667	0	0.00486111	0.0113426	Unenriched
														ASV1027	0.00416667	0	0.025	0.00972222	Unenriched
														ASV1028	0.0145833	0.0138889	0	0.00949074	Unenriched
														ASV1029	0.0298611	0	0	0.0099537	Unenriched
														ASV1030	0.0104167	0.0305556	0	0.0136574	Unenriched
														ASV1031	0.0340278	0	0	0.0113426	Unenriched
														ASV1032	0.0152778	0.00486111	0.00833333	0.00949074	Unenriched
														ASV1033	0.00486111	0.0159722	0.0152778	0.012037	Unenriched
														ASV1034	0.0111111	0.00416667	0.00902778	0.00810185	Unenriched
														ASV1035	0.0138889	0.0159722	0.00347222	0.0111111	Unenriched
														ASV1036	0	0.00416667	0.0381944	0.0141204	PM_R
														ASV1037	0.0180556	0	0.0125	0.0101852	Unenriched
														ASV1038	0.0263889	0	0.00138889	0.00925926	PP
														ASV1039	0.0194444	0	0.00902778	0.00949074	Unenriched
														ASV1040	0	0	0.0298611	0.0099537	Unenriched
														ASV1041	0	0	0.0409722	0.0136574	PM_R
														ASV1042	0	0.00902778	0.0145833	0.00787037	Unenriched
														ASV1043	0	0.0208333	0.0159722	0.0122685	Unenriched
														ASV1044	0	0.0361111	0	0.012037	Unenriched
														ASV1045	0	0.0361111	0	0.012037	Unenriched
														ASV1046	0.0263889	0.00208333	0	0.00949074	Unenriched
														ASV1047	0.00416667	0.0131944	0.0201389	0.0125	Unenriched
														ASV1048	0.0145833	0.00625	0.00347222	0.00810185	Unenriched
														ASV1049	0.0125	0.00277778	0.0138889	0.00972222	Unenriched
														ASV1050	0.0236111	0	0.00902778	0.0108796	Unenriched
														ASV1051	0.0208333	0.00972222	0.00694444	0.0125	Unenriched
														ASV1052	0.0388889	0	0	0.012963	Unenriched
														ASV1053	0.0118056	0.0173611	0	0.00972222	Unenriched
														ASV1054	0.0118056	0	0.0173611	0.00972222	Unenriched
														ASV1055	0.0215278	0	0.00486111	0.0087963	Unenriched
														ASV1056	0.0104167	0.00555556	0.00694444	0.00763889	Unenriched
														ASV1057	0	0.0194444	0.0159722	0.0118056	Unenriched
														ASV1058	0	0.0125	0.0131944	0.00856481	Unenriched
														ASV1059	0	0.0333333	0	0.0111111	Unenriched
														ASV1060	0	0.0229167	0	0.00763889	Unenriched
														ASV1061	0.00208333	0.00277778	0.0180556	0.00763889	Unenriched
														ASV1062	0.0145833	0.0104167	0	0.00833333	Unenriched
														ASV1063	0.00138889	0.0194444	0.0145833	0.0118056	Unenriched
														ASV1064	0.0104167	0.0284722	0	0.012963	Unenriched
														ASV1065	0.0229167	0.00763889	0	0.0101852	Unenriched
														ASV1066	0	0.0243056	0.00763889	0.0106481	Unenriched
														ASV1067	0	0.0368056	0	0.0122685	Unenriched
														ASV1068	0.0354167	0	0	0.0118056	PP
														ASV1069	0.0215278	0.00902778	0	0.0101852	Unenriched
														ASV1070	0.00625	0.0138889	0.00972222	0.0099537	Unenriched
														ASV1071	0	0.0125	0.0180556	0.0101852	Unenriched
														ASV1072	0.0166667	0.0111111	0.00277778	0.0101852	Unenriched
														ASV1073	0.0326389	0	0	0.0108796	Unenriched
														ASV1074	0.01875	0.0118056	0	0.0101852	Unenriched
														ASV1075	0	0.0180556	0.0145833	0.0108796	Unenriched
														ASV1076	0	0.0180556	0.0138889	0.0106481	Unenriched
														ASV1077	0	0.0326389	0	0.0108796	Unenriched
														ASV1078	0.0159722	0.00972222	0.00277778	0.00949074	Unenriched
														ASV1079	0.0215278	0.00347222	0	0.00833333	PP
														ASV1080	0.0291667	0	0.00208333	0.0104167	PP
														ASV1081	0.00625	0.0194444	0.00625	0.0106481	Unenriched
														ASV1082	0.0125	0.00902778	0.00486111	0.0087963	Unenriched
														ASV1083	0.00902778	0.000694444	0.00763889	0.00578704	Unenriched
														ASV1084	0.0298611	0	0	0.0099537	Unenriched
														ASV1085	0.0215278	0	0.00833333	0.0099537	Unenriched
														ASV1086	0	0.00555556	0.0291667	0.0115741	PM_R
														ASV1087	0	0.03125	0.00208333	0.0111111	Unenriched
														ASV1088	0	0.0111111	0.0173611	0.00949074	Unenriched
														ASV1089	0	0.0270833	0.00347222	0.0101852	Unenriched
														ASV1090	0.0145833	0.00972222	0.0104167	0.0115741	Unenriched
														ASV1091	0.0131944	0.00555556	0.0159722	0.0115741	Unenriched
														ASV1092	0.00555556	0.025	0.00486111	0.0118056	P_R
														ASV1093	0.00763889	0.00555556	0.0180556	0.0104167	Unenriched
														ASV1094	0.0173611	0	0.00555556	0.00763889	Unenriched
														ASV1095	0.0104167	0.0159722	0	0.0087963	Unenriched
														ASV1096	0.0305556	0	0	0.0101852	Unenriched
														ASV1097	0	0	0.0236111	0.00787037	Unenriched
														ASV1098	0	0.00763889	0.0229167	0.0101852	Unenriched
														ASV1099	0	0	0.0326389	0.0108796	Unenriched
														ASV1100	0	0.0263889	0	0.0087963	Unenriched
														ASV1101	0.00694444	0.0194444	0	0.0087963	Unenriched
														ASV1102	0.0104167	0.0145833	0.00208333	0.00902778	Unenriched
														ASV1103	0.00347222	0.0215278	0	0.00833333	Unenriched
														ASV1104	0.00416667	0.0215278	0.00625	0.0106481	Unenriched
														ASV1105	0.0145833	0.0131944	0	0.00925926	Unenriched
														ASV1106	0.00555556	0	0.0277778	0.0111111	Unenriched
														ASV1107	0.0270833	0.00208333	0	0.00972222	Unenriched
														ASV1108	0	0	0.0298611	0.0099537	Unenriched
														ASV1109	0	0.0277778	0	0.00925926	Unenriched
														ASV1110	0	0.0354167	0	0.0118056	Unenriched
														ASV1111	0	0.0298611	0	0.0099537	Unenriched
														ASV1112	0.00763889	0.0138889	0.00902778	0.0101852	Unenriched
														ASV1113	0.00555556	0.0194444	0.00625	0.0104167	Unenriched
														ASV1114	0.0173611	0.00902778	0	0.0087963	Unenriched
														ASV1115	0.0173611	0	0.0104167	0.00925926	Unenriched
														ASV1116	0.00763889	0	0.0236111	0.0104167	Unenriched
														ASV1117	0.0305556	0	0	0.0101852	Unenriched
														ASV1118	0	0	0.0340278	0.0113426	Unenriched
														ASV1119	0	0	0.03125	0.0104167	Unenriched
														ASV1120	0.00763889	0.0229167	0	0.0101852	Unenriched
														ASV1121	0.0208333	0	0	0.00694444	Unenriched
														ASV1122	0.00208333	0.00277778	0.01875	0.00787037	PM_R
														ASV1123	0.0340278	0	0	0.0113426	Unenriched
														ASV1124	0.0354167	0	0	0.0118056	Unenriched
														ASV1125	0	0.0173611	0.0180556	0.0118056	Unenriched
														ASV1126	0	0.0125	0.0222222	0.0115741	Unenriched
														ASV1127	0.0277778	0	0	0.00925926	Unenriched
														ASV1128	0.00347222	0.0131944	0.0111111	0.00925926	Unenriched
														ASV1129	0.00763889	0.0173611	0.00555556	0.0101852	Unenriched
														ASV1130	0.0222222	0.00902778	0	0.0104167	Unenriched
														ASV1131	0	0	0.0291667	0.00972222	PM_R
														ASV1132	0	0.0104167	0.0145833	0.00833333	Unenriched
														ASV1133	0	0.0138889	0.0145833	0.00949074	Unenriched
														ASV1134	0	0.0243056	0.00694444	0.0104167	Unenriched
														ASV1135	0.0194444	0.00486111	0	0.00810185	Unenriched
														ASV1136	0.0215278	0.00625	0.00208333	0.0099537	PP
														ASV1137	0.0263889	0	0.00138889	0.00925926	PP
														ASV1138	0.0131944	0.01875	0	0.0106481	Unenriched
														ASV1139	0.0152778	0.00416667	0.00208333	0.00717593	Unenriched
														ASV1140	0.0277778	0.00416667	0	0.0106481	Unenriched
														ASV1141	0	0.0222222	0.00694444	0.00972222	Unenriched
														ASV1142	0	0	0.0284722	0.00949074	Unenriched
														ASV1143	0	0.00138889	0.0236111	0.00833333	Unenriched
														ASV1144	0	0.0125	0.0159722	0.00949074	Unenriched
														ASV1146	0	0.0270833	0	0.00902778	Unenriched
														ASV1147	0.025	0.0118056	0	0.0122685	Unenriched
														ASV1148	0.0159722	0.00208333	0	0.00601852	Unenriched
														ASV1149	0.00486111	0.0104167	0.0104167	0.00856481	Unenriched
														ASV1150	0.0131944	0.00972222	0	0.00763889	Unenriched
														ASV1151	0.00694444	0	0.0201389	0.00902778	Unenriched
														ASV1152	0.0277778	0	0.00277778	0.0101852	Unenriched
														ASV1153	0	0	0.0243056	0.00810185	Unenriched
														ASV1154	0.0243056	0	0	0.00810185	Unenriched
														ASV1155	0.00902778	0.00972222	0.00694444	0.00856481	Unenriched
														ASV1156	0.00347222	0.00694444	0.00972222	0.00671296	Unenriched
														ASV1157	0.0166667	0.000694444	0.0118056	0.00972222	Unenriched
														ASV1158	0	0	0.025	0.00833333	Unenriched
														ASV1159	0	0.0243056	0.00763889	0.0106481	Unenriched
														ASV1160	0	0.0159722	0.0118056	0.00925926	Unenriched
														ASV1161	0	0	0.0201389	0.00671296	Unenriched
														ASV1162	0	0	0.0229167	0.00763889	Unenriched
														ASV1163	0	0	0.0256944	0.00856481	Unenriched
														ASV1164	0.0166667	0.00833333	0.00416667	0.00972222	Unenriched
														ASV1165	0.0152778	0.00902778	0	0.00810185	Unenriched
														ASV1166	0.00277778	0.0305556	0	0.0111111	Unenriched
														ASV1167	0.0256944	0	0	0.00856481	Unenriched
														ASV1168	0	0.00208333	0.0201389	0.00740741	Unenriched
														ASV1169	0	0.00902778	0.0194444	0.00949074	Unenriched
														ASV1170	0	0.0180556	0.0118056	0.0099537	Unenriched
														ASV1171	0.00555556	0.00486111	0.0173611	0.00925926	Unenriched
														ASV1172	0.0138889	0.00555556	0.00694444	0.0087963	Unenriched
														ASV1173	0.0104167	0.00972222	0.00972222	0.0099537	Unenriched
														ASV1174	0.00833333	0.00833333	0.00833333	0.00833333	Unenriched
														ASV1175	0.025	0	0	0.00833333	Unenriched
														ASV1177	0.00763889	0.0125	0.00694444	0.00902778	Unenriched
														ASV1178	0.0118056	0	0.00486111	0.00555556	Unenriched
														ASV1179	0.0194444	0	0	0.00648148	Unenriched
														ASV1180	0	0	0.0243056	0.00810185	PM_R
														ASV1181	0	0	0.0291667	0.00972222	Unenriched
														ASV1182	0	0.0319444	0	0.0106481	Unenriched
														ASV1183	0.0236111	0	0	0.00787037	Unenriched
														ASV1184	0.0104167	0.0159722	0	0.0087963	Unenriched
														ASV1185	0.00972222	0.00277778	0.00902778	0.00717593	Unenriched
														ASV1186	0.00694444	0.0145833	0	0.00717593	Unenriched
														ASV1187	0.0125	0.00763889	0	0.00671296	Unenriched
														ASV1188	0.0138889	0.0104167	0.00208333	0.0087963	Unenriched
														ASV1189	0.0159722	0.00902778	0.00416667	0.00972222	Unenriched
														ASV1190	0	0	0.0263889	0.0087963	Unenriched
														ASV1191	0	0	0.0284722	0.00949074	Unenriched
														ASV1192	0	0	0.0256944	0.00856481	Unenriched
														ASV1193	0	0.0263889	0	0.0087963	Unenriched
														ASV1194	0	0.0180556	0	0.00601852	Unenriched
														ASV1195	0.0138889	0.00972222	0	0.00787037	Unenriched
														ASV1196	0.0256944	0	0	0.00856481	Unenriched
														ASV1197	0.0173611	0	0	0.00578704	Unenriched
														ASV1198	0.00763889	0.0138889	0.00277778	0.00810185	Unenriched
														ASV1199	0.025	0	0	0.00833333	Unenriched
														ASV1200	0.0131944	0	0.0118056	0.00833333	Unenriched
														ASV1201	0.00625	0.0159722	0.00277778	0.00833333	Unenriched
														ASV1202	0.00694444	0	0.0166667	0.00787037	Unenriched
														ASV1203	0	0	0.0222222	0.00740741	Unenriched
														ASV1204	0	0.0152778	0.0159722	0.0104167	Unenriched
														ASV1205	0	0	0.0208333	0.00694444	Unenriched
														ASV1206	0	0.0118056	0.0194444	0.0104167	Unenriched
														ASV1207	0	0	0.0291667	0.00972222	Unenriched
														ASV1208	0	0.0263889	0	0.0087963	Unenriched
														ASV1210	0.00486111	0.0125	0.00555556	0.00763889	Unenriched
														ASV1211	0.0229167	0	0	0.00763889	Unenriched
														ASV1212	0	0.01875	0	0.00625	Unenriched
														ASV1213	0.0194444	0	0	0.00648148	Unenriched
														ASV1214	0.025	0	0	0.00833333	Unenriched
														ASV1215	0.00902778	0.00972222	0	0.00625	Unenriched
														ASV1216	0	0.0104167	0.0152778	0.00856481	Unenriched
														ASV1217	0.0263889	0	0	0.0087963	Unenriched
														ASV1218	0.0173611	0	0.00347222	0.00694444	Unenriched
														ASV1219	0.0166667	0	0.00486111	0.00717593	PP
														ASV1220	0.0236111	0	0	0.00787037	Unenriched
														ASV1221	0.0118056	0	0.0173611	0.00972222	Unenriched
														ASV1222	0.0173611	0	0	0.00578704	Unenriched
														ASV1223	0.00416667	0.0159722	0.00347222	0.00787037	Unenriched
														ASV1224	0.0104167	0	0.0138889	0.00810185	Unenriched
														ASV1225	0.0180556	0	0	0.00601852	Unenriched
														ASV1226	0.0263889	0	0	0.0087963	Unenriched
														ASV1227	0.00625	0.0111111	0.00208333	0.00648148	Unenriched
														ASV1228	0.0166667	0	0	0.00555556	Unenriched
														ASV1229	0.0243056	0	0	0.00810185	Unenriched
														ASV1230	0.00138889	0.0138889	0.00833333	0.00787037	Unenriched
														ASV1231	0.0118056	0	0.00555556	0.00578704	Unenriched
														ASV1232	0.0194444	0	0	0.00648148	Unenriched
														ASV1233	0.00486111	0	0.0159722	0.00694444	Unenriched
														ASV1234	0	0	0.0208333	0.00694444	Unenriched
														ASV1235	0	0.025	0.00694444	0.0106481	Unenriched
														ASV1236	0	0.0180556	0.00972222	0.00925926	Unenriched
														ASV1237	0	0.0326389	0	0.0108796	Unenriched
														ASV1238	0.0180556	0	0.00416667	0.00740741	Unenriched
														ASV1239	0.0194444	0.00625	0	0.00856481	Unenriched
														ASV1240	0.0208333	0	0	0.00694444	Unenriched
														ASV1241	0.0173611	0	0	0.00578704	Unenriched
														ASV1242	0.00902778	0.0152778	0	0.00810185	Unenriched
														ASV1243	0.0145833	0.00694444	0	0.00717593	Unenriched
														ASV1244	0.0277778	0.00138889	0	0.00972222	Unenriched
														ASV1245	0	0	0.0222222	0.00740741	PM_R
														ASV1246	0	0.00902778	0.0166667	0.00856481	Unenriched
														ASV1247	0	0	0.0256944	0.00856481	Unenriched
														ASV1248	0	0.0194444	0.00763889	0.00902778	P_R
														ASV1249	0	0.0236111	0.00972222	0.0111111	Unenriched
														ASV1250	0	0.0319444	0	0.0106481	Unenriched
														ASV1251	0.0180556	0.00347222	0	0.00717593	Unenriched
														ASV1252	0.00902778	0.00347222	0.0118056	0.00810185	Unenriched
														ASV1253	0.0159722	0	0	0.00532407	Unenriched
														ASV1254	0.0111111	0.00972222	0	0.00694444	Unenriched
														ASV1255	0.0173611	0	0.00625	0.00787037	Unenriched
														ASV1256	0.00625	0.0180556	0.00347222	0.00925926	Unenriched
														ASV1257	0.00416667	0.0194444	0.00555556	0.00972222	Unenriched
														ASV1258	0.0145833	0.00277778	0.00555556	0.00763889	Unenriched
														ASV1259	0.0118056	0.00416667	0.00347222	0.00648148	Unenriched
														ASV1260	0	0.00486111	0.01875	0.00787037	PM_R
														ASV1261	0	0	0.0305556	0.0101852	Unenriched
														ASV1262	0	0.0319444	0	0.0106481	Unenriched
														ASV1263	0.0125	0.00416667	0.00694444	0.00787037	Unenriched
														ASV1264	0.0152778	0	0.00277778	0.00601852	Unenriched
														ASV1265	0.0215278	0	0	0.00717593	Unenriched
														ASV1266	0.0208333	0.00555556	0	0.0087963	Unenriched
														ASV1267	0.000694444	0.01875	0.00347222	0.00763889	Unenriched
														ASV1268	0.0104167	0.0111111	0.00347222	0.00833333	Unenriched
														ASV1269	0.00555556	0	0.0111111	0.00555556	Unenriched
														ASV1270	0.00972222	0	0.0131944	0.00763889	Unenriched
														ASV1271	0.0166667	0.0111111	0	0.00925926	Unenriched
														ASV1272	0	0.00972222	0.0118056	0.00717593	Unenriched
														ASV1273	0	0.00833333	0.0173611	0.00856481	Unenriched
														ASV1274	0	0.01875	0	0.00625	Unenriched
														ASV1275	0.00833333	0.0145833	0	0.00763889	Unenriched
														ASV1276	0.0131944	0	0.00694444	0.00671296	Unenriched
														ASV1277	0.03125	0	0	0.0104167	Unenriched
														ASV1278	0.01875	0	0.00694444	0.00856481	Unenriched
														ASV1279	0.0118056	0	0.00833333	0.00671296	Unenriched
														ASV1280	0.00208333	0.00208333	0.0180556	0.00740741	Unenriched
														ASV1281	0.00347222	0.0111111	0.00486111	0.00648148	Unenriched
														ASV1282	0.00416667	0	0.0208333	0.00833333	Unenriched
														ASV1283	0.00416667	0.0104167	0.00763889	0.00740741	Unenriched
														ASV1284	0	0	0.0201389	0.00671296	Unenriched
														ASV1285	0	0.00763889	0.0159722	0.00787037	Unenriched
														ASV1286	0	0	0.0229167	0.00763889	Unenriched
														ASV1287	0	0.00625	0.0201389	0.0087963	Unenriched
														ASV1288	0.00555556	0.0118056	0.00138889	0.00625	Unenriched
														ASV1289	0.0263889	0	0	0.0087963	Unenriched
														ASV1291	0.0166667	0	0.00694444	0.00787037	Unenriched
														ASV1292	0.00972222	0.00416667	0.00625	0.00671296	Unenriched
														ASV1293	0.00555556	0.00694444	0.00902778	0.00717593	Unenriched
														ASV1294	0.00416667	0.00555556	0.0125	0.00740741	Unenriched
														ASV1295	0.00138889	0.00555556	0.0180556	0.00833333	Unenriched
														ASV1296	0.0201389	0	0	0.00671296	Unenriched
														ASV1297	0.0180556	0	0	0.00601852	Unenriched
														ASV1298	0.0173611	0	0.00277778	0.00671296	Unenriched
														ASV1299	0.0173611	0.00208333	0	0.00648148	Unenriched
														ASV1300	0.00972222	0	0.0159722	0.00856481	Unenriched
														ASV1301	0	0.0194444	0.00416667	0.00787037	Unenriched
														ASV1302	0	0.00555556	0.0118056	0.00578704	Unenriched
														ASV1303	0	0.0159722	0.00972222	0.00856481	Unenriched
														ASV1304	0	0.0159722	0.00555556	0.00717593	Unenriched
														ASV1305	0.00555556	0.0138889	0.00277778	0.00740741	Unenriched
														ASV1306	0.0125	0	0.0104167	0.00763889	Unenriched
														ASV1307	0.00833333	0.0125	0	0.00694444	Unenriched
														ASV1308	0.0118056	0.00486111	0	0.00555556	Unenriched
														ASV1309	0.0159722	0.00347222	0.00763889	0.00902778	Unenriched
														ASV1310	0	0.00902778	0.00902778	0.00601852	Unenriched
														ASV1311	0	0.0118056	0.0152778	0.00902778	Unenriched
														ASV1312	0	0	0.0222222	0.00740741	Unenriched
														ASV1313	0.0208333	0.00555556	0	0.0087963	Unenriched
														ASV1314	0.0194444	0	0.00416667	0.00787037	PP
														ASV1315	0.0270833	0	0	0.00902778	Unenriched
														ASV1316	0.0152778	0	0.00277778	0.00601852	Unenriched
														ASV1317	0.0145833	0	0	0.00486111	Unenriched
														ASV1318	0.0159722	0	0	0.00532407	Unenriched
														ASV1319	0.00208333	0.0166667	0.00486111	0.00787037	Unenriched
														ASV1320	0.00763889	0.00138889	0.00833333	0.00578704	Unenriched
														ASV1321	0.00833333	0.00277778	0.0104167	0.00717593	Unenriched
														ASV1322	0.00208333	0.00347222	0.0173611	0.00763889	Unenriched
														ASV1323	0.00208333	0.00138889	0.0131944	0.00555556	PM_R
														ASV1324	0	0	0.0194444	0.00648148	Unenriched
														ASV1325	0	0	0.0236111	0.00787037	Unenriched
														ASV1326	0	0.0166667	0	0.00555556	Unenriched
														ASV1327	0.0125	0	0.00763889	0.00671296	Unenriched
														ASV1328	0.0180556	0.00277778	0	0.00694444	Unenriched
														ASV1329	0.0125	0	0.00972222	0.00740741	Unenriched
														ASV1330	0.0145833	0	0	0.00486111	Unenriched
														ASV1331	0.00625	0.00347222	0.00416667	0.00462963	Unenriched
														ASV1332	0.00347222	0.00833333	0.00486111	0.00555556	Unenriched
														ASV1333	0.00902778	0.00763889	0	0.00555556	Unenriched
														ASV1334	0.00138889	0	0.0173611	0.00625	Unenriched
														ASV1335	0.0173611	0	0	0.00578704	Unenriched
														ASV1336	0.0243056	0	0	0.00810185	Unenriched
														ASV1337	0.0201389	0	0	0.00671296	Unenriched
														ASV1338	0.0194444	0	0	0.00648148	Unenriched
														ASV1339	0	0	0.0166667	0.00555556	Unenriched
														ASV1340	0	0	0.01875	0.00625	Unenriched
														ASV1341	0	0.0166667	0.00555556	0.00740741	Unenriched
														ASV1342	0	0.0284722	0	0.00949074	Unenriched
														ASV1343	0	0.0256944	0	0.00856481	Unenriched
														ASV1344	0.00694444	0.00625	0.00694444	0.00671296	Unenriched
														ASV1345	0.0284722	0	0	0.00949074	Unenriched
														ASV1346	0.00416667	0.0111111	0.00486111	0.00671296	Unenriched
														ASV1347	0.00208333	0	0.0152778	0.00578704	Unenriched
														ASV1348	0.0131944	0.00555556	0	0.00625	Unenriched
														ASV1349	0.0131944	0	0.00833333	0.00717593	Unenriched
														ASV1350	0.0131944	0	0	0.00439815	Unenriched
														ASV1351	0.0118056	0.00625	0	0.00601852	Unenriched
														ASV1352	0.0152778	0	0	0.00509259	Unenriched
														ASV1353	0.01875	0	0	0.00625	Unenriched
														ASV1354	0.00694444	0.0111111	0.00625	0.00810185	Unenriched
														ASV1355	0.0145833	0	0	0.00486111	Unenriched
														ASV1356	0.0152778	0	0.00208333	0.00578704	Unenriched
														ASV1357	0.0118056	0.00555556	0	0.00578704	Unenriched
														ASV1358	0.0104167	0	0.0138889	0.00810185	Unenriched
														ASV1359	0.0159722	0.00416667	0	0.00671296	Unenriched
														ASV1360	0	0	0.0166667	0.00555556	Unenriched
														ASV1361	0	0	0.0173611	0.00578704	Unenriched
														ASV1362	0	0.0118056	0.0111111	0.00763889	Unenriched
														ASV1363	0	0.0229167	0	0.00763889	Unenriched
														ASV1364	0	0.0243056	0	0.00810185	Unenriched
														ASV1365	0.00486111	0.00486111	0.0131944	0.00763889	Unenriched
														ASV1366	0.00972222	0.0118056	0	0.00717593	Unenriched
														ASV1368	0.0145833	0.0104167	0	0.00833333	Unenriched
														ASV1369	0.00347222	0.00833333	0.0111111	0.00763889	Unenriched
														ASV1370	0.000694444	0.00416667	0.01875	0.00787037	Unenriched
														ASV1371	0.0180556	0	0	0.00601852	Unenriched
														ASV1372	0.0166667	0.00833333	0	0.00833333	Unenriched
														ASV1373	0.00972222	0.00833333	0.00416667	0.00740741	Unenriched
														ASV1374	0.00972222	0.0104167	0	0.00671296	Unenriched
														ASV1375	0.0263889	0	0	0.0087963	Unenriched
														ASV1376	0.0222222	0.00555556	0	0.00925926	Unenriched
														ASV1377	0	0.0145833	0.0111111	0.00856481	Unenriched
														ASV1378	0	0	0.0256944	0.00856481	Unenriched
														ASV1379	0	0	0.0152778	0.00509259	Unenriched
														ASV1380	0	0	0.01875	0.00625	Unenriched
														ASV1381	0	0.0236111	0	0.00787037	P_R
														ASV1382	0	0.0215278	0	0.00717593	Unenriched
														ASV1383	0.0236111	0	0	0.00787037	PP
														ASV1384	0.0229167	0	0	0.00763889	PP
														ASV1385	0.0208333	0	0	0.00694444	Unenriched
														ASV1386	0.00833333	0	0.0125	0.00694444	Unenriched
														ASV1387	0.00347222	0.0125	0.00347222	0.00648148	Unenriched
														ASV1388	0.0222222	0	0	0.00740741	Unenriched
														ASV1389	0	0	0.0208333	0.00694444	Unenriched
														ASV1390	0	0	0.0270833	0.00902778	Unenriched
														ASV1391	0	0	0.0159722	0.00532407	Unenriched
														ASV1392	0	0	0.01875	0.00625	Unenriched
														ASV1393	0.01875	0.00347222	0	0.00740741	Unenriched
														ASV1394	0.0243056	0	0	0.00810185	Unenriched
														ASV1395	0.00347222	0.00972222	0.00347222	0.00555556	Unenriched
														ASV1396	0.0173611	0.00486111	0	0.00740741	Unenriched
														ASV1397	0.0180556	0	0	0.00601852	Unenriched
														ASV1398	0.0208333	0	0	0.00694444	Unenriched
														ASV1399	0.0201389	0	0	0.00671296	Unenriched
														ASV1400	0.0180556	0	0	0.00601852	Unenriched
														ASV1401	0.00138889	0.0131944	0	0.00486111	Unenriched
														ASV1402	0	0.00416667	0.0138889	0.00601852	Unenriched
														ASV1403	0	0	0.0222222	0.00740741	Unenriched
														ASV1404	0	0.00347222	0.0145833	0.00601852	Unenriched
														ASV1405	0	0.0111111	0.00902778	0.00671296	Unenriched
														ASV1406	0	0.0104167	0.0145833	0.00833333	Unenriched
														ASV1407	0	0.0125	0.00902778	0.00717593	Unenriched
														ASV1408	0	0	0.0229167	0.00763889	Unenriched
														ASV1409	0	0.0180556	0	0.00601852	Unenriched
														ASV1410	0	0.0229167	0	0.00763889	Unenriched
														ASV1411	0.00972222	0.00138889	0.00555556	0.00555556	Unenriched
														ASV1412	0.0159722	0	0.00833333	0.00810185	Unenriched
														ASV1413	0.00902778	0.00902778	0.00347222	0.00717593	Unenriched
														ASV1414	0.0138889	0.00208333	0.00902778	0.00833333	Unenriched
														ASV1415	0.00625	0.00625	0.00416667	0.00555556	Unenriched
														ASV1416	0.00347222	0.0215278	0	0.00833333	Unenriched
														ASV1417	0.00347222	0.00763889	0.00694444	0.00601852	Unenriched
														ASV1418	0.01875	0	0	0.00625	Unenriched
														ASV1419	0.0159722	0	0	0.00532407	Unenriched
														ASV1420	0.00555556	0.00763889	0.00625	0.00648148	Unenriched
														ASV1421	0	0	0.0138889	0.00462963	Unenriched
														ASV1422	0	0	0.0166667	0.00555556	Unenriched
														ASV1423	0	0.00347222	0.0152778	0.00625	Unenriched
														ASV1424	0	0	0.0229167	0.00763889	Unenriched
														ASV1425	0	0.0111111	0.00694444	0.00601852	Unenriched
														ASV1426	0	0.0208333	0	0.00694444	Unenriched
														ASV1427	0	0.0201389	0	0.00671296	Unenriched
														ASV1428	0.0173611	0	0	0.00578704	Unenriched
														ASV1429	0.00277778	0.0131944	0	0.00532407	Unenriched
														ASV1430	0.0118056	0.00833333	0	0.00671296	Unenriched
														ASV1431	0.00347222	0.00555556	0.00486111	0.00462963	Unenriched
														ASV1432	0.000694444	0.0145833	0	0.00509259	P_R
														ASV1433	0.00138889	0	0.0131944	0.00486111	PM_R
														ASV1434	0.0145833	0.00486111	0	0.00648148	Unenriched
														ASV1435	0.0159722	0	0	0.00532407	Unenriched
														ASV1436	0.0201389	0	0	0.00671296	Unenriched
														ASV1437	0.0180556	0	0	0.00601852	Unenriched
														ASV1438	0	0.00972222	0.00625	0.00532407	Unenriched
														ASV1439	0	0	0.0180556	0.00601852	Unenriched
														ASV1440	0	0	0.0180556	0.00601852	Unenriched
														ASV1441	0	0.01875	0	0.00625	Unenriched
														ASV1442	0	0.0180556	0	0.00601852	Unenriched
														ASV1443	0.00555556	0.00277778	0.00694444	0.00509259	Unenriched
														ASV1444	0.0125	0.0131944	0	0.00856481	Unenriched
														ASV1445	0.00625	0.0118056	0.00208333	0.00671296	Unenriched
														ASV1446	0.0166667	0	0	0.00555556	Unenriched
														ASV1447	0.0111111	0	0	0.0037037	Unenriched
														ASV1448	0.00347222	0.00694444	0.00277778	0.00439815	Unenriched
														ASV1449	0.0118056	0	0	0.00393518	Unenriched
														ASV1450	0.00694444	0.00416667	0	0.0037037	Unenriched
														ASV1451	0.00625	0.00416667	0.0104167	0.00694444	Unenriched
														ASV1452	0.0222222	0	0.00138889	0.00787037	Unenriched
														ASV1453	0	0	0.0131944	0.00439815	Unenriched
														ASV1454	0	0.00763889	0.0159722	0.00787037	Unenriched
														ASV1455	0	0	0.0159722	0.00532407	Unenriched
														ASV1456	0	0	0.0194444	0.00648148	Unenriched
														ASV1457	0	0.0236111	0	0.00787037	Unenriched
														ASV1458	0	0.0173611	0	0.00578704	Unenriched
														ASV1459	0	0.0152778	0	0.00509259	Unenriched
														ASV1460	0.0138889	0	0	0.00462963	Unenriched
														ASV1461	0.00416667	0.0138889	0	0.00601852	Unenriched
														ASV1462	0.0201389	0	0	0.00671296	Unenriched
														ASV1464	0.00347222	0.0145833	0	0.00601852	Unenriched
														ASV1465	0.0166667	0	0	0.00555556	Unenriched
														ASV1466	0.00833333	0	0.00486111	0.00439815	Unenriched
														ASV1467	0.0111111	0	0	0.0037037	Unenriched
														ASV1468	0.00694444	0.0104167	0	0.00578704	Unenriched
														ASV1469	0.00833333	0	0.00902778	0.00578704	Unenriched
														ASV1470	0.0111111	0.0125	0	0.00787037	Unenriched
														ASV1471	0	0.00416667	0.0118056	0.00532407	Unenriched
														ASV1472	0	0.00138889	0.0194444	0.00694444	Unenriched
														ASV1473	0	0.0194444	0.00277778	0.00740741	Unenriched
														ASV1474	0	0.00486111	0.0104167	0.00509259	Unenriched
														ASV1475	0.00416667	0.0138889	0	0.00601852	Unenriched
														ASV1476	0.0104167	0.00694444	0	0.00578704	Unenriched
														ASV1478	0.00972222	0.00763889	0.00347222	0.00694444	Unenriched
														ASV1479	0.0118056	0	0.00208333	0.00462963	Unenriched
														ASV1480	0.00208333	0.00763889	0.00555556	0.00509259	Unenriched
														ASV1481	0.00416667	0.0145833	0	0.00625	Unenriched
														ASV1482	0.00972222	0	0	0.00324074	Unenriched
														ASV1483	0.0131944	0	0	0.00439815	Unenriched
														ASV1484	0.00208333	0.0180556	0	0.00671296	Unenriched
														ASV1485	0	0.00416667	0.0145833	0.00625	Unenriched
														ASV1486	0	0.0111111	0.00416667	0.00509259	Unenriched
														ASV1487	0	0	0.0159722	0.00532407	Unenriched
														ASV1488	0	0.01875	0	0.00625	Unenriched
														ASV1489	0	0.0180556	0	0.00601852	Unenriched
														ASV1490	0	0.025	0	0.00833333	Unenriched
														ASV1491	0	0.0159722	0	0.00532407	Unenriched
														ASV1492	0	0.0152778	0	0.00509259	Unenriched
														ASV1493	0.0111111	0.00763889	0	0.00625	PP
														ASV1494	0.00138889	0.00972222	0.00833333	0.00648148	Unenriched
														ASV1495	0.01875	0.00763889	0	0.0087963	Unenriched
														ASV1496	0.00902778	0.00138889	0.00833333	0.00625	Unenriched
														ASV1497	0.00486111	0.00555556	0.00625	0.00555556	Unenriched
														ASV1498	0.00902778	0	0.00972222	0.00625	Unenriched
														ASV1499	0.00694444	0	0.00625	0.00439815	Unenriched
														ASV1500	0.0138889	0	0	0.00462963	Unenriched
														ASV1501	0.00763889	0.00625	0	0.00462963	Unenriched
														ASV1502	0.00486111	0	0.0111111	0.00532407	Unenriched
														ASV1503	0.00486111	0.00625	0	0.0037037	Unenriched
														ASV1504	0.0173611	0	0	0.00578704	Unenriched
														ASV1505	0.01875	0	0	0.00625	Unenriched
														ASV1506	0	0	0.0125	0.00416667	Unenriched
														ASV1507	0	0	0.0111111	0.0037037	Unenriched
														ASV1508	0	0	0.0194444	0.00648148	Unenriched
														ASV1509	0	0.00694444	0.00833333	0.00509259	Unenriched
														ASV1510	0	0	0.0159722	0.00532407	Unenriched
														ASV1511	0	0.00763889	0.00902778	0.00555556	Unenriched
														ASV1512	0	0	0.01875	0.00625	Unenriched
														ASV1513	0	0	0.0138889	0.00462963	Unenriched
														ASV1514	0	0.0145833	0	0.00486111	Unenriched
														ASV1515	0	0.0145833	0	0.00486111	Unenriched
														ASV1516	0	0.0166667	0	0.00555556	Unenriched
														ASV1517	0.00416667	0.0173611	0	0.00717593	Unenriched
														ASV1518	0.000694444	0.00972222	0.00694444	0.00578704	Unenriched
														ASV1519	0.00902778	0	0	0.00300926	Unenriched
														ASV1520	0.00902778	0.000694444	0.00347222	0.00439815	Unenriched
														ASV1521	0.00763889	0.00833333	0	0.00532407	Unenriched
														ASV1522	0.00138889	0.00486111	0.00277778	0.00300926	Unenriched
														ASV1523	0.00902778	0.00833333	0	0.00578704	Unenriched
														ASV1524	0.0159722	0	0	0.00532407	Unenriched
														ASV1525	0.0159722	0	0	0.00532407	Unenriched
														ASV1526	0.0215278	0	0	0.00717593	Unenriched
														ASV1527	0.0145833	0	0	0.00486111	Unenriched
														ASV1528	0	0	0.0118056	0.00393518	Unenriched
														ASV1529	0	0.00833333	0.00763889	0.00532407	Unenriched
														ASV1530	0	0.0180556	0	0.00601852	Unenriched
														ASV1531	0	0.0131944	0	0.00439815	Unenriched
														ASV1532	0	0.0222222	0	0.00740741	Unenriched
														ASV1533	0.01875	0	0	0.00625	PP
														ASV1534	0.0131944	0	0	0.00439815	Unenriched
														ASV1535	0.00902778	0.00833333	0	0.00578704	Unenriched
														ASV1536	0.01875	0	0	0.00625	Unenriched
														ASV1537	0.0118056	0	0.00208333	0.00462963	PP
														ASV1538	0.0145833	0	0	0.00486111	Unenriched
														ASV1539	0.00555556	0	0.00486111	0.00347222	Unenriched
														ASV1540	0.00694444	0.00694444	0	0.00462963	Unenriched
														ASV1541	0.0118056	0	0	0.00393518	Unenriched
														ASV1542	0.0145833	0	0	0.00486111	Unenriched
														ASV1543	0.0131944	0	0	0.00439815	Unenriched
														ASV1544	0.000694444	0.00902778	0	0.00324074	Unenriched
														ASV1545	0.00694444	0	0.0104167	0.00578704	Unenriched
														ASV1546	0.00555556	0.00763889	0	0.00439815	Unenriched
														ASV1547	0	0.00902778	0.00972222	0.00625	Unenriched
														ASV1548	0	0	0.0104167	0.00347222	Unenriched
														ASV1549	0	0	0.0201389	0.00671296	Unenriched
														ASV1550	0	0.00416667	0.0111111	0.00509259	Unenriched
														ASV1551	0	0.0125	0.00555556	0.00601852	Unenriched
														ASV1552	0	0	0.0152778	0.00509259	Unenriched
														ASV1553	0	0	0.0131944	0.00439815	Unenriched
														ASV1554	0	0.00277778	0.0131944	0.00532407	Unenriched
														ASV1555	0	0.0208333	0	0.00694444	Unenriched
														ASV1556	0	0.00972222	0	0.00324074	Unenriched
														ASV1557	0.0173611	0	0	0.00578704	Unenriched
														ASV1558	0.0152778	0	0	0.00509259	Unenriched
														ASV1559	0.00555556	0.00486111	0.00555556	0.00532407	Unenriched
														ASV1560	0.0166667	0	0	0.00555556	Unenriched
														ASV1561	0.0138889	0	0	0.00462963	Unenriched
														ASV1562	0.0180556	0	0.00138889	0.00648148	Unenriched
														ASV1563	0.00138889	0.0180556	0	0.00648148	P_R
														ASV1564	0.00138889	0	0.0118056	0.00439815	Unenriched
														ASV1565	0.00555556	0.00625	0	0.00393518	Unenriched
														ASV1566	0.00347222	0.00625	0.00694444	0.00555556	Unenriched
														ASV1567	0.0125	0	0	0.00416667	Unenriched
														ASV1568	0.00555556	0.00555556	0	0.0037037	Unenriched
														ASV1569	0.0138889	0	0	0.00462963	Unenriched
														ASV1570	0.00208333	0.00833333	0.00416667	0.00486111	Unenriched
														ASV1571	0.00625	0	0.0125	0.00625	Unenriched
														ASV1572	0.0138889	0	0	0.00462963	Unenriched
														ASV1573	0	0	0.0173611	0.00578704	Unenriched
														ASV1574	0	0	0.0222222	0.00740741	Unenriched
														ASV1575	0	0	0.0131944	0.00439815	Unenriched
														ASV1576	0	0	0.0180556	0.00601852	Unenriched
														ASV1577	0	0	0.0145833	0.00486111	Unenriched
														ASV1578	0	0	0.0166667	0.00555556	Unenriched
														ASV1579	0	0.0222222	0	0.00740741	Unenriched
														ASV1580	0	0.01875	0	0.00625	Unenriched
														ASV1581	0	0.0138889	0	0.00462963	Unenriched
														ASV1582	0	0.0152778	0	0.00509259	Unenriched
														ASV1583	0	0.0125	0	0.00416667	Unenriched
														ASV1584	0.0111111	0.00555556	0	0.00555556	Unenriched
														ASV1585	0.00416667	0.0125	0	0.00555556	Unenriched
														ASV1586	0.00763889	0	0.00486111	0.00416667	Unenriched
														ASV1587	0.000694444	0.00486111	0.00833333	0.00462963	Unenriched
														ASV1588	0.0166667	0	0	0.00555556	Unenriched
														ASV1589	0.00208333	0.00694444	0.00208333	0.0037037	Unenriched
														ASV1590	0.0159722	0	0	0.00532407	Unenriched
														ASV1591	0.00694444	0.00347222	0	0.00347222	Unenriched
														ASV1592	0.0131944	0	0	0.00439815	Unenriched
														ASV1593	0.0145833	0	0	0.00486111	Unenriched
														ASV1594	0.00625	0.00694444	0	0.00439815	Unenriched
														ASV1595	0.00625	0.00277778	0.00416667	0.00439815	Unenriched
														ASV1596	0.0201389	0	0	0.00671296	Unenriched
														ASV1597	0.0104167	0	0	0.00347222	Unenriched
														ASV1598	0.00138889	0.00625	0.00763889	0.00509259	Unenriched
														ASV1599	0.0152778	0	0	0.00509259	Unenriched
														ASV1600	0.0111111	0	0	0.0037037	Unenriched
														ASV1601	0.0166667	0	0	0.00555556	Unenriched
														ASV1602	0	0	0.0125	0.00416667	Unenriched
														ASV1603	0	0	0.0145833	0.00486111	Unenriched
														ASV1604	0	0.00277778	0.0111111	0.00462963	Unenriched
														ASV1605	0	0	0.0152778	0.00509259	Unenriched
														ASV1606	0	0.01875	0	0.00625	Unenriched
														ASV1607	0.0159722	0	0	0.00532407	Unenriched
														ASV1608	0.0166667	0	0	0.00555556	Unenriched
														ASV1609	0	0.0138889	0	0.00462963	P_R
														ASV1610	0.00208333	0	0.0118056	0.00462963	PM_R
														ASV1611	0.00972222	0	0	0.00324074	Unenriched
														ASV1612	0.00555556	0.00833333	0	0.00462963	Unenriched
														ASV1613	0.0159722	0	0	0.00532407	Unenriched
														ASV1614	0	0.00347222	0.00902778	0.00416667	Unenriched
														ASV1615	0	0	0.0131944	0.00439815	Unenriched
														ASV1616	0	0	0.00972222	0.00324074	Unenriched
														ASV1617	0	0.00277778	0.0131944	0.00532407	Unenriched
														ASV1618	0	0.0194444	0	0.00648148	Unenriched
														ASV1619	0.0152778	0	0	0.00509259	Unenriched
														ASV1620	0.00416667	0.00625	0.00625	0.00555556	Unenriched
														ASV1621	0.0215278	0	0	0.00717593	Unenriched
														ASV1622	0.0125	0	0	0.00416667	Unenriched
														ASV1623	0.00763889	0.00833333	0	0.00532407	Unenriched
														ASV1624	0.00277778	0.0152778	0	0.00601852	Unenriched
														ASV1625	0.00555556	0.00625	0	0.00393518	Unenriched
														ASV1626	0.00902778	0.00277778	0	0.00393518	Unenriched
														ASV1627	0.00902778	0.00625	0	0.00509259	Unenriched
														ASV1628	0.00902778	0	0.00416667	0.00439815	Unenriched
														ASV1629	0	0	0.0145833	0.00486111	Unenriched
														ASV1630	0	0.00277778	0.00694444	0.00324074	Unenriched
														ASV1631	0	0.0111111	0.00208333	0.00439815	Unenriched
														ASV1632	0	0	0.0104167	0.00347222	Unenriched
														ASV1633	0	0.00277778	0.0111111	0.00462963	Unenriched
														ASV1634	0	0.0166667	0	0.00555556	Unenriched
														ASV1635	0	0.0125	0	0.00416667	Unenriched
														ASV1636	0	0.0173611	0	0.00578704	Unenriched
														ASV1637	0.0138889	0	0	0.00462963	PP
														ASV1638	0.0208333	0	0	0.00694444	Unenriched
														ASV1639	0.0180556	0	0	0.00601852	Unenriched
														ASV1640	0.00763889	0.00208333	0.00694444	0.00555556	Unenriched
														ASV1641	0.0125	0	0	0.00416667	Unenriched
														ASV1642	0.00694444	0.00555556	0	0.00416667	Unenriched
														ASV1643	0.0111111	0	0	0.0037037	Unenriched
														ASV1644	0.00763889	0.00416667	0	0.00393518	Unenriched
														ASV1645	0.0125	0	0	0.00416667	Unenriched
														ASV1646	0.0152778	0	0	0.00509259	Unenriched
														ASV1647	0.0138889	0	0	0.00462963	Unenriched
														ASV1648	0.00972222	0	0	0.00324074	Unenriched
														ASV1649	0.0138889	0	0	0.00462963	Unenriched
														ASV1650	0.00416667	0.00902778	0	0.00439815	Unenriched
														ASV1651	0.01875	0	0	0.00625	Unenriched
														ASV1652	0	0	0.0145833	0.00486111	Unenriched
														ASV1653	0	0.00138889	0.0152778	0.00555556	Unenriched
														ASV1654	0	0	0.0173611	0.00578704	Unenriched
														ASV1655	0	0	0.0111111	0.0037037	Unenriched
														ASV1656	0	0.00694444	0.00763889	0.00486111	Unenriched
														ASV1657	0	0.0131944	0	0.00439815	Unenriched
														ASV1658	0	0.0152778	0	0.00509259	Unenriched
														ASV1659	0	0.0173611	0	0.00578704	Unenriched
														ASV1660	0	0.0159722	0	0.00532407	Unenriched
														ASV1661	0.00486111	0.00625	0.00486111	0.00532407	Unenriched
														ASV1662	0.00763889	0.00555556	0.00208333	0.00509259	Unenriched
														ASV1663	0.0125	0	0	0.00416667	PP
														ASV1664	0.00833333	0.0104167	0	0.00625	Unenriched
														ASV1665	0.00347222	0.0138889	0	0.00578704	Unenriched
														ASV1666	0.0125	0	0	0.00416667	Unenriched
														ASV1667	0.00208333	0.00347222	0.00347222	0.00300926	Unenriched
														ASV1668	0.00763889	0	0	0.0025463	Unenriched
														ASV1669	0.00625	0	0	0.00208333	Unenriched
														ASV1670	0.00972222	0	0	0.00324074	Unenriched
														ASV1671	0.0138889	0	0	0.00462963	Unenriched
														ASV1672	0.00625	0.00277778	0.00347222	0.00416667	Unenriched
														ASV1673	0.00625	0.00763889	0.000694444	0.00486111	Unenriched
														ASV1674	0.00833333	0	0	0.00277778	Unenriched
														ASV1675	0.000694444	0.00763889	0.00277778	0.0037037	Unenriched
														ASV1676	0.0131944	0	0	0.00439815	Unenriched
														ASV1677	0.00416667	0.00555556	0.00555556	0.00509259	Unenriched
														ASV1678	0.0173611	0	0	0.00578704	Unenriched
														ASV1679	0.0159722	0	0	0.00532407	Unenriched
														ASV1680	0	0.00694444	0.00902778	0.00532407	Unenriched
														ASV1681	0	0.00972222	0.00486111	0.00486111	Unenriched
														ASV1682	0	0.0145833	0	0.00486111	Unenriched
														ASV1683	0	0.0145833	0	0.00486111	Unenriched
														ASV1684	0	0.0138889	0	0.00462963	Unenriched
														ASV1685	0	0.0152778	0	0.00509259	Unenriched
														ASV1686	0.0118056	0	0	0.00393518	Unenriched
														ASV1687	0.00486111	0.00555556	0.000694444	0.0037037	Unenriched
														ASV1688	0.00208333	0.00138889	0.00416667	0.0025463	Unenriched
														ASV1689	0.00833333	0	0.00486111	0.00439815	Unenriched
														ASV1690	0.00347222	0.00694444	0	0.00347222	Unenriched
														ASV1691	0.00694444	0.00277778	0	0.00324074	Unenriched
														ASV1692	0.00625	0.000694444	0.00625	0.00439815	Unenriched
														ASV1693	0.0125	0	0	0.00416667	Unenriched
														ASV1694	0.0118056	0	0	0.00393518	Unenriched
														ASV1695	0.0180556	0	0	0.00601852	Unenriched
														ASV1696	0.0159722	0	0	0.00532407	Unenriched
														ASV1697	0	0	0.0159722	0.00532407	Unenriched
														ASV1698	0	0	0.0125	0.00416667	Unenriched
														ASV1699	0	0.0125	0	0.00416667	Unenriched
														ASV1700	0	0.0152778	0	0.00509259	Unenriched
														ASV1701	0	0.0138889	0	0.00462963	Unenriched
														ASV1702	0.00625	0	0.00555556	0.00393518	Unenriched
														ASV1703	0.00555556	0.00138889	0.00625	0.00439815	Unenriched
														ASV1704	0.00972222	0	0	0.00324074	Unenriched
														ASV1705	0.00555556	0	0.00555556	0.0037037	Unenriched
														ASV1706	0.00347222	0.00208333	0	0.00185185	Unenriched
														ASV1707	0.0152778	0	0	0.00509259	Unenriched
														ASV1708	0.0111111	0	0	0.0037037	Unenriched
														ASV1709	0.0104167	0	0	0.00347222	Unenriched
														ASV1710	0	0	0.0118056	0.00393518	Unenriched
														ASV1711	0	0	0.0173611	0.00578704	Unenriched
														ASV1712	0	0	0.0131944	0.00439815	Unenriched
														ASV1713	0	0	0.0125	0.00416667	Unenriched
														ASV1714	0	0.0111111	0.00347222	0.00486111	Unenriched
														ASV1715	0	0	0.0131944	0.00439815	Unenriched
														ASV1716	0	0.00763889	0.00416667	0.00393518	Unenriched
														ASV1717	0	0.0152778	0	0.00509259	Unenriched
														ASV1718	0	0.0152778	0	0.00509259	Unenriched
														ASV1719	0	0.0152778	0	0.00509259	Unenriched
														ASV1720	0	0.0138889	0	0.00462963	Unenriched
														ASV1721	0	0.0131944	0	0.00439815	Unenriched
														ASV1722	0.00486111	0	0.00625	0.0037037	Unenriched
														ASV1723	0.000694444	0.00416667	0.00416667	0.00300926	Unenriched
														ASV1724	0.0118056	0	0	0.00393518	Unenriched
														ASV1725	0.0104167	0	0	0.00347222	Unenriched
														ASV1726	0.00555556	0.00694444	0.00138889	0.00462963	Unenriched
														ASV1727	0.00486111	0.00486111	0	0.00324074	Unenriched
														ASV1728	0.0125	0	0	0.00416667	Unenriched
														ASV1729	0.00625	0.00486111	0	0.0037037	Unenriched
														ASV1730	0.00208333	0.00972222	0.00277778	0.00486111	Unenriched
														ASV1731	0.00208333	0.00555556	0.00347222	0.0037037	Unenriched
														ASV1732	0.00763889	0.00277778	0.00138889	0.00393518	Unenriched
														ASV1733	0.00902778	0	0	0.00300926	Unenriched
														ASV1734	0.00138889	0.00625	0.00347222	0.0037037	Unenriched
														ASV1735	0.00694444	0	0	0.00231482	Unenriched
														ASV1736	0.00625	0.00486111	0	0.0037037	Unenriched
														ASV1737	0.0111111	0	0	0.0037037	Unenriched
														ASV1738	0.0145833	0	0	0.00486111	Unenriched
														ASV1739	0.00972222	0	0	0.00324074	Unenriched
														ASV1740	0.0145833	0	0	0.00486111	Unenriched
														ASV1741	0.00972222	0	0	0.00324074	Unenriched
														ASV1742	0.0131944	0	0	0.00439815	Unenriched
														ASV1743	0.00763889	0.00416667	0.00138889	0.00439815	Unenriched
														ASV1744	0	0	0.00972222	0.00324074	Unenriched
														ASV1745	0	0.00972222	0.00277778	0.00416667	Unenriched
														ASV1746	0	0.00763889	0.00486111	0.00416667	Unenriched
														ASV1747	0	0	0.0125	0.00416667	Unenriched
														ASV1748	0	0	0.00972222	0.00324074	Unenriched
														ASV1749	0	0	0.00972222	0.00324074	Unenriched
														ASV1750	0	0	0.0152778	0.00509259	Unenriched
														ASV1751	0	0.0201389	0	0.00671296	Unenriched
														ASV1752	0	0.0111111	0	0.0037037	Unenriched
														ASV1753	0	0.0125	0	0.00416667	Unenriched
														ASV1754	0	0.0125	0	0.00416667	Unenriched
														ASV1755	0	0.0145833	0	0.00486111	Unenriched
														ASV1756	0	0.00902778	0	0.00300926	Unenriched
														ASV1757	0	0.0118056	0	0.00393518	Unenriched
														ASV1758	0	0.0159722	0	0.00532407	Unenriched
														ASV1759	0	0.0111111	0	0.0037037	Unenriched
														ASV1760	0.00833333	0	0	0.00277778	Unenriched
														ASV1761	0.00277778	0.00138889	0.00416667	0.00277778	Unenriched
														ASV1762	0.00694444	0	0	0.00231482	Unenriched
														ASV1763	0.00902778	0	0	0.00300926	Unenriched
														ASV1764	0.0111111	0	0	0.0037037	Unenriched
														ASV1765	0.0118056	0	0	0.00393518	Unenriched
														ASV1766	0.00972222	0	0	0.00324074	Unenriched
														ASV1767	0.00972222	0	0	0.00324074	Unenriched
														ASV1768	0.00625	0.00208333	0.00416667	0.00416667	Unenriched
														ASV1769	0.0104167	0	0	0.00347222	Unenriched
														ASV1770	0.00208333	0.00694444	0	0.00300926	Unenriched
														ASV1771	0.00972222	0	0	0.00324074	Unenriched
														ASV1772	0.0125	0	0	0.00416667	Unenriched
														ASV1773	0.0111111	0.000694444	0.00277778	0.00486111	Unenriched
														ASV1774	0.0159722	0	0	0.00532407	Unenriched
														ASV1775	0	0	0.0145833	0.00486111	Unenriched
														ASV1776	0	0.00833333	0.00486111	0.00439815	Unenriched
														ASV1777	0	0	0.0104167	0.00347222	Unenriched
														ASV1778	0	0	0.0118056	0.00393518	Unenriched
														ASV1779	0	0	0.00902778	0.00300926	Unenriched
														ASV1780	0	0	0.0131944	0.00439815	Unenriched
														ASV1781	0	0	0.0118056	0.00393518	Unenriched
														ASV1782	0	0.0118056	0	0.00393518	Unenriched
														ASV1783	0	0.0104167	0	0.00347222	Unenriched
														ASV1784	0	0.0145833	0	0.00486111	Unenriched
														ASV1785	0	0.00833333	0	0.00277778	Unenriched
														ASV1786	0.00833333	0	0.00347222	0.00393518	Unenriched
														ASV1787	0.00972222	0	0	0.00324074	Unenriched
														ASV1788	0.0138889	0	0	0.00462963	Unenriched
														ASV1789	0.00347222	0.00972222	0	0.00439815	Unenriched
														ASV1790	0.00555556	0.00416667	0	0.00324074	Unenriched
														ASV1791	0.00138889	0	0.00902778	0.00347222	Unenriched
														ASV1792	0.00277778	0	0.00694444	0.00324074	Unenriched
														ASV1793	0.00694444	0	0	0.00231482	Unenriched
														ASV1794	0.00833333	0.00138889	0	0.00324074	Unenriched
														ASV1795	0.00208333	0	0.0111111	0.00439815	Unenriched
														ASV1796	0.00416667	0.00416667	0	0.00277778	Unenriched
														ASV1797	0.00833333	0	0	0.00277778	Unenriched
														ASV1798	0.0131944	0	0	0.00439815	Unenriched
														ASV1799	0.00694444	0.00347222	0	0.00347222	Unenriched
														ASV1801	0	0	0.00972222	0.00324074	Unenriched
														ASV1802	0	0.00347222	0.00833333	0.00393518	Unenriched
														ASV1803	0	0.00625	0.00625	0.00416667	Unenriched
														ASV1804	0	0	0.0125	0.00416667	Unenriched
														ASV1805	0	0.00555556	0.00416667	0.00324074	Unenriched
														ASV1806	0	0	0.0125	0.00416667	Unenriched
														ASV1807	0	0.0180556	0	0.00601852	Unenriched
														ASV1808	0	0.0125	0	0.00416667	Unenriched
														ASV1809	0	0.0166667	0	0.00555556	Unenriched
														ASV1810	0	0.00902778	0	0.00300926	Unenriched
														ASV1811	0.00833333	0.00277778	0	0.0037037	Unenriched
														ASV1812	0.0104167	0	0	0.00347222	Unenriched
														ASV1813	0.00972222	0.000694444	0.00208333	0.00416667	Unenriched
														ASV1814	0.0111111	0	0	0.0037037	Unenriched
														ASV1815	0.00486111	0.00625	0	0.0037037	Unenriched
														ASV1816	0.0125	0	0	0.00416667	Unenriched
														ASV1817	0.00347222	0.00902778	0	0.00416667	Unenriched
														ASV1818	0.00763889	0.00625	0	0.00462963	Unenriched
														ASV1819	0.0111111	0	0	0.0037037	Unenriched
														ASV1820	0.00486111	0	0.00486111	0.00324074	Unenriched
														ASV1821	0.0131944	0	0	0.00439815	Unenriched
														ASV1822	0.00416667	0	0	0.00138889	Unenriched
														ASV1823	0.000694444	0.00416667	0.00347222	0.00277778	Unenriched
														ASV1824	0.00277778	0.00694444	0	0.00324074	Unenriched
														ASV1825	0.0118056	0	0	0.00393518	Unenriched
														ASV1826	0.00902778	0	0	0.00300926	Unenriched
														ASV1827	0.00902778	0	0	0.00300926	Unenriched
														ASV1828	0.00972222	0	0	0.00324074	Unenriched
														ASV1829	0.0138889	0	0	0.00462963	Unenriched
														ASV1830	0.0166667	0	0	0.00555556	Unenriched
														ASV1831	0	0	0.0104167	0.00347222	Unenriched
														ASV1832	0	0	0.0111111	0.0037037	Unenriched
														ASV1833	0	0	0.00763889	0.0025463	Unenriched
														ASV1834	0	0.00347222	0.00694444	0.00347222	Unenriched
														ASV1835	0	0	0.00972222	0.00324074	Unenriched
														ASV1836	0	0	0.0118056	0.00393518	Unenriched
														ASV1837	0	0.00763889	0.00208333	0.00324074	Unenriched
														ASV1838	0	0.00972222	0	0.00324074	Unenriched
														ASV1839	0	0.0145833	0	0.00486111	Unenriched
														ASV1840	0	0.0111111	0	0.0037037	Unenriched
														ASV1841	0	0.0166667	0	0.00555556	Unenriched
														ASV1842	0	0.00763889	0	0.0025463	Unenriched
														ASV1843	0	0.00625	0	0.00208333	Unenriched
														ASV1844	0.00625	0.00416667	0	0.00347222	Unenriched
														ASV1845	0.0118056	0	0	0.00393518	Unenriched
														ASV1846	0.0138889	0	0	0.00462963	Unenriched
														ASV1847	0.0118056	0	0	0.00393518	Unenriched
														ASV1848	0.00763889	0	0.00138889	0.00300926	Unenriched
														ASV1849	0	0.0104167	0.00138889	0.00393518	Unenriched
														ASV1850	0.00277778	0.00833333	0.000694444	0.00393518	Unenriched
														ASV1851	0.00694444	0.00486111	0	0.00393518	Unenriched
														ASV1852	0.00555556	0.00555556	0	0.0037037	Unenriched
														ASV1853	0.00486111	0.00277778	0.00486111	0.00416667	Unenriched
														ASV1854	0.0104167	0	0	0.00347222	Unenriched
														ASV1855	0.0104167	0	0	0.00347222	Unenriched
														ASV1856	0.00625	0.00277778	0	0.00300926	Unenriched
														ASV1857	0.0125	0	0	0.00416667	Unenriched
														ASV1858	0.0145833	0	0	0.00486111	Unenriched
														ASV1859	0	0	0.00833333	0.00277778	Unenriched
														ASV1860	0	0	0.0138889	0.00462963	Unenriched
														ASV1861	0	0.00763889	0.00277778	0.00347222	Unenriched
														ASV1862	0	0.00902778	0.00555556	0.00486111	Unenriched
														ASV1863	0	0	0.0111111	0.0037037	Unenriched
														ASV1864	0	0.00416667	0.00694444	0.0037037	Unenriched
														ASV1865	0	0	0.0104167	0.00347222	Unenriched
														ASV1866	0	0.00416667	0.00486111	0.00300926	Unenriched
														ASV1867	0	0.00416667	0.00694444	0.0037037	Unenriched
														ASV1868	0	0.0104167	0	0.00347222	Unenriched
														ASV1869	0	0.0138889	0	0.00462963	Unenriched
														ASV1870	0.00347222	0.000694444	0.00694444	0.0037037	Unenriched
														ASV1871	0.0118056	0	0	0.00393518	Unenriched
														ASV1872	0.00555556	0	0.00416667	0.00324074	Unenriched
														ASV1873	0.00902778	0	0	0.00300926	Unenriched
														ASV1874	0.00833333	0.00277778	0	0.0037037	Unenriched
														ASV1875	0.00763889	0	0	0.0025463	Unenriched
														ASV1876	0.00208333	0.00902778	0	0.0037037	Unenriched
														ASV1877	0.00416667	0	0.00486111	0.00300926	Unenriched
														ASV1878	0.00625	0.00277778	0	0.00300926	Unenriched
														ASV1879	0.00208333	0	0.00763889	0.00324074	Unenriched
														ASV1880	0.00277778	0	0.00833333	0.0037037	Unenriched
														ASV1881	0.00208333	0	0.00555556	0.0025463	Unenriched
														ASV1882	0.00763889	0	0	0.0025463	Unenriched
														ASV1883	0.00486111	0	0	0.00162037	Unenriched
														ASV1884	0.00625	0	0	0.00208333	Unenriched
														ASV1885	0.00208333	0.00763889	0	0.00324074	Unenriched
														ASV1886	0.0111111	0	0	0.0037037	Unenriched
														ASV1887	0.0111111	0	0	0.0037037	Unenriched
														ASV1888	0	0	0.0118056	0.00393518	Unenriched
														ASV1889	0	0.00694444	0.00416667	0.0037037	Unenriched
														ASV1890	0	0	0.0118056	0.00393518	Unenriched
														ASV1891	0	0.0166667	0	0.00555556	Unenriched
														ASV1892	0	0.00902778	0	0.00300926	Unenriched
														ASV1893	0	0.0104167	0	0.00347222	Unenriched
														ASV1894	0	0.0131944	0	0.00439815	Unenriched
														ASV1895	0	0.0125	0	0.00416667	Unenriched
														ASV1896	0	0.0125	0	0.00416667	Unenriched
														ASV1897	0	0.0131944	0	0.00439815	Unenriched
														ASV1898	0	0.00833333	0	0.00277778	Unenriched
														ASV1899	0	0.00694444	0	0.00231482	Unenriched
														ASV1900	0	0.0111111	0	0.0037037	Unenriched
														ASV1901	0.00555556	0	0.00694444	0.00416667	Unenriched
														ASV1902	0.00902778	0	0	0.00300926	Unenriched
														ASV1903	0.00833333	0	0	0.00277778	Unenriched
														ASV1904	0.0125	0	0	0.00416667	Unenriched
														ASV1905	0.00555556	0.00208333	0	0.0025463	Unenriched
														ASV1906	0.0111111	0	0	0.0037037	Unenriched
														ASV1907	0.00763889	0	0	0.0025463	Unenriched
														ASV1908	0.00763889	0	0	0.0025463	Unenriched
														ASV1909	0.000694444	0	0.00416667	0.00162037	Unenriched
														ASV1910	0.0104167	0	0	0.00347222	Unenriched
														ASV1911	0.00138889	0.00347222	0.00138889	0.00208333	Unenriched
														ASV1912	0.00416667	0.00486111	0	0.00300926	Unenriched
														ASV1913	0.00694444	0	0	0.00231482	Unenriched
														ASV1914	0.00347222	0	0.00208333	0.00185185	Unenriched
														ASV1915	0.00486111	0	0	0.00162037	Unenriched
														ASV1916	0.000694444	0	0.00763889	0.00277778	Unenriched
														ASV1917	0.00902778	0	0	0.00300926	Unenriched
														ASV1918	0.0111111	0	0	0.0037037	Unenriched
														ASV1919	0.0104167	0	0	0.00347222	Unenriched
														ASV1920	0.00972222	0	0	0.00324074	Unenriched
														ASV1921	0.0145833	0	0	0.00486111	Unenriched
														ASV1922	0.00972222	0	0	0.00324074	Unenriched
														ASV1923	0.0131944	0	0	0.00439815	Unenriched
														ASV1924	0.00277778	0	0.00763889	0.00347222	Unenriched
														ASV1925	0	0	0.00902778	0.00300926	Unenriched
														ASV1926	0	0.00486111	0.00625	0.0037037	Unenriched
														ASV1927	0	0	0.0104167	0.00347222	Unenriched
														ASV1928	0	0	0.00763889	0.0025463	Unenriched
														ASV1929	0	0	0.0104167	0.00347222	Unenriched
														ASV1930	0	0.0111111	0.00208333	0.00439815	Unenriched
														ASV1931	0	0.00625	0.00694444	0.00439815	Unenriched
														ASV1932	0	0	0.00625	0.00208333	Unenriched
														ASV1933	0	0	0.00972222	0.00324074	Unenriched
														ASV1934	0	0	0.00833333	0.00277778	Unenriched
														ASV1935	0	0.00555556	0.00347222	0.00300926	Unenriched
														ASV1936	0	0	0.00694444	0.00231482	Unenriched
														ASV1937	0	0.00416667	0.00416667	0.00277778	Unenriched
														ASV1938	0	0.0118056	0	0.00393518	Unenriched
														ASV1939	0	0.0125	0	0.00416667	Unenriched
														ASV1940	0	0.0111111	0	0.0037037	Unenriched
														ASV1941	0	0.0118056	0	0.00393518	Unenriched
														ASV1942	0	0.00555556	0	0.00185185	Unenriched
														ASV1943	0	0.00902778	0	0.00300926	Unenriched
														ASV1944	0	0.0152778	0	0.00509259	Unenriched
														ASV1945	0	0.0118056	0	0.00393518	Unenriched
														ASV1946	0	0.00902778	0	0.00300926	Unenriched
														ASV1947	0	0.00625	0	0.00208333	Unenriched
														ASV1948	0.00347222	0	0.00555556	0.00300926	Unenriched
														ASV1949	0.0111111	0	0	0.0037037	Unenriched
														ASV1950	0.00902778	0	0	0.00300926	Unenriched
														ASV1951	0.00625	0.00277778	0.00138889	0.00347222	Unenriched
														ASV1952	0.00625	0	0	0.00208333	Unenriched
														ASV1953	0.00486111	0	0.00347222	0.00277778	Unenriched
														ASV1954	0.00902778	0	0	0.00300926	Unenriched
														ASV1955	0.00347222	0.00138889	0.00486111	0.00324074	Unenriched
														ASV1956	0.00277778	0	0.00555556	0.00277778	Unenriched
														ASV1957	0.00625	0.00555556	0	0.00393518	Unenriched
														ASV1958	0.00486111	0.00555556	0	0.00347222	Unenriched
														ASV1959	0.00486111	0	0	0.00162037	Unenriched
														ASV1960	0.00208333	0.00625	0	0.00277778	Unenriched
														ASV1961	0.00138889	0.0104167	0	0.00393518	Unenriched
														ASV1962	0.00902778	0	0	0.00300926	Unenriched
														ASV1963	0.0104167	0	0	0.00347222	Unenriched
														ASV1964	0.0104167	0	0	0.00347222	Unenriched
														ASV1965	0.00763889	0	0	0.0025463	Unenriched
														ASV1966	0.00763889	0	0	0.0025463	Unenriched
														ASV1967	0.0104167	0	0	0.00347222	Unenriched
														ASV1968	0.0138889	0	0	0.00462963	Unenriched
														ASV1969	0.0131944	0	0	0.00439815	Unenriched
														ASV1970	0.0131944	0	0	0.00439815	Unenriched
														ASV1971	0.0104167	0	0	0.00347222	Unenriched
														ASV1972	0	0	0.00763889	0.0025463	Unenriched
														ASV1974	0	0	0.00972222	0.00324074	Unenriched
														ASV1975	0	0	0.00902778	0.00300926	Unenriched
														ASV1976	0	0	0.0111111	0.0037037	Unenriched
														ASV1977	0	0.00625	0.00694444	0.00439815	Unenriched
														ASV1978	0	0	0.00902778	0.00300926	Unenriched
														ASV1979	0	0	0.00833333	0.00277778	Unenriched
														ASV1980	0	0.00763889	0.00416667	0.00393518	Unenriched
														ASV1981	0	0	0.00902778	0.00300926	Unenriched
														ASV1982	0	0	0.0104167	0.00347222	Unenriched
														ASV1983	0	0	0.00833333	0.00277778	Unenriched
														ASV1984	0	0.0152778	0	0.00509259	Unenriched
														ASV1985	0	0.00833333	0	0.00277778	Unenriched
														ASV1986	0	0.0118056	0	0.00393518	Unenriched
														ASV1987	0	0.0111111	0	0.0037037	Unenriched
														ASV1988	0	0.0125	0	0.00416667	Unenriched
														ASV1989	0	0.0138889	0	0.00462963	Unenriched
														ASV1990	0	0.0118056	0	0.00393518	Unenriched
														ASV1991	0	0.0118056	0	0.00393518	Unenriched
														ASV1992	0.00347222	0.00138889	0.000694444	0.00185185	Unenriched
														ASV1993	0.00763889	0.000694444	0	0.00277778	Unenriched
														ASV1994	0.00625	0.00486111	0	0.0037037	Unenriched
														ASV1995	0.00833333	0	0.000694444	0.00300926	Unenriched
														ASV1996	0.00902778	0	0	0.00300926	Unenriched
														ASV1997	0.0111111	0	0	0.0037037	Unenriched
														ASV1998	0.00416667	0.00416667	0.000694444	0.00300926	Unenriched
														ASV1999	0.00902778	0	0.00138889	0.00347222	Unenriched
														ASV2000	0.0111111	0	0	0.0037037	Unenriched
														ASV2001	0.00833333	0	0	0.00277778	Unenriched
														ASV2002	0.00347222	0.00486111	0.00138889	0.00324074	Unenriched
														ASV2003	0.00347222	0.00347222	0.00208333	0.00300926	Unenriched
														ASV2004	0.00347222	0	0.00416667	0.0025463	Unenriched
														ASV2005	0.00208333	0	0.00555556	0.0025463	Unenriched
														ASV2006	0.00763889	0	0	0.0025463	Unenriched
														ASV2007	0.00486111	0	0	0.00162037	Unenriched
														ASV2008	0.00833333	0	0	0.00277778	Unenriched
														ASV2009	0.00763889	0	0	0.0025463	Unenriched
														ASV2010	0.00208333	0.00555556	0.00347222	0.0037037	Unenriched
														ASV2011	0.00694444	0	0	0.00231482	Unenriched
														ASV2012	0.00347222	0	0	0.00115741	Unenriched
														ASV2013	0.00902778	0	0	0.00300926	Unenriched
[truncated: 2,612 more rows]

## Sheet: Fig. 4
Figure 4b															Figure 4c															Figure 4d															Figure 4e
	strain	△BG'1	△BG'2	△BG'3	△BG'4	△BG'5	△BG'6	△BG1	△BG2	△BG3	△BG4	△BG5	△BG6			strain	△BG'1	△BG'2	△BG'3	△BG'4	△BG'5	△BG'6	△BG1	△BG2	△BG3	△BG4	△BG5	△BG6			strain	△BG'1	△BG'2	△BG'3	△BG'4	△BG'5	△BG'6	△BG1	△BG2	△BG3	△BG4	△BG5	△BG6			strain	△BG'1	△BG'2	△BG'3
Quercetin	NP39	0.296	0.299	0.295	0.285	0.288	0.286	0.277	0.268	0.298	0.293	0.311	0.283		Hyperoside	NP39	0.446	0.451	0.501	0.468	0.496	0.456	0.483	0.43	0.445	0.47	0.501	0.498		Scopoletin	NP39	0.314	0.309	0.299	0.304	0.308	0.312	0.332	0.304	0.308	0.301	0.304	0.292		Syringaldehyde	NP39	0.447	0.435	0.462
	NP40	0.297	0.291	0.295	0.296	0.287	0.307	0.286	0.309	0.298	0.314	0.285	0.299			NP40	0.438	0.428	0.432	0.426	0.472	0.447	0.426	0.43	0.428	0.42	0.445	0.432			NP40	0.362	0.383	0.392	0.363	0.392	0.393	0.391	0.346	0.382	0.391	0.408	0.387			NP40	0.463	0.494	0.443
	N34	0.369	0.367	0.372	0.397	0.398	0.399	0.409	0.396	0.414	0.421	0.399	0.398			N34	0.526	0.49	0.515	0.497	0.519	0.492	0.48	0.471	0.492	0.475	0.45	0.471			N34	0.312	0.299	0.304	0.314	0.323	0.322	0.29	0.297	0.282	0.289	0.286	0.294			N34	0.332	0.346	0.328
	N36	0.333	0.343	0.311	0.365	0.359	0.301	0.378	0.415	0.392	0.42	0.355	0.4			N36	0.282	0.284	0.29	0.297	0.306	0.296	0.278	0.287	0.283	0.285	0.279	0.281			N36	0.437	0.458	0.456	0.449	0.459	0.421	0.461	0.476	0.486	0.463	0.465	0.454			N36	0.227	0.221	0.225
	N38	0.62	0.643	0.622	0.649	0.645	0.648	0.668	0.667	0.672	0.674	0.671	0.672			N38	0.248	0.264	0.258	0.253	0.238	0.248	0.241	0.252	0.267	0.254	0.26	0.247			N38	0.396	0.398	0.409	0.397	0.389	0.405	0.405	0.413	0.402	0.403	0.412	0.407			N38	0.234	0.242	0.224
	N47	0.367	0.381	0.373	0.364	0.365	0.362	0.374	0.374	0.388	0.382	0.358	0.345			N47	0.306	0.301	0.276	0.284	0.289	0.292	0.283	0.27	0.268	0.306	0.299	0.268			N47	0.237	0.242	0.231	0.241	0.234	0.235	0.239	0.241	0.232	0.254	0.228	0.242			N47	0.463	0.468	0.489
	N68	0.291	0.289	0.265	0.295	0.293	0.273	0.272	0.258	0.258	0.264	0.273	0.268			N68	0.507	0.494	0.513	0.501	0.497	0.509	0.474	0.472	0.486	0.487	0.466	0.459			N68	0.489	0.515	0.506	0.513	0.49	0.501	0.477	0.484	0.487	0.462	0.487	0.483			N68	0.416	0.412	0.408
	N40	0.538	0.57	0.539	0.571	0.564	0.568	0.592	0.58	0.583	0.584	0.585	0.591			N40	0.43	0.428	0.423	0.441	0.411	0.421	0.435	0.452	0.434	0.44	0.425	0.445			N40	0.408	0.433	0.405	0.407	0.426	0.421	0.408	0.442	0.419	0.402	0.432	0.423			N40	0.392	0.388	0.38
	N33	0.397	0.402	0.393	0.401	0.386	0.388	0.406	0.383	0.389	0.413	0.376	0.399			N33	0.563	0.565	0.544	0.549	0.538	0.539	0.569	0.553	0.518	0.569	0.561	0.557			N33	0.553	0.546	0.598	0.613	0.597	0.543	0.62	0.57	0.61	0.639	0.603	0.591			N33	0.356	0.348	0.354
	OP14	0.333	0.339	0.347	0.349	0.33	0.328	0.328	0.331	0.329	0.326	0.333	0.327			OP14	0.346	0.368	0.346	0.353	0.349	0.344	0.35	0.362	0.344	0.354	0.338	0.376			OP14	0.512	0.432	0.43	0.475	0.431	0.428	0.401	0.39	0.415	0.419	0.426	0.407			OP14	0.321	0.311	0.315
	N4	0.501	0.52	0.503	0.524	0.523	0.519	0.518	0.5	0.502	0.506	0.503	0.511			N4	0.234	0.221	0.224	0.223	0.233	0.227	0.237	0.216	0.221	0.224	0.236	0.205			N4	0.439	0.441	0.462	0.456	0.471	0.44	0.443	0.438	0.436	0.442	0.437	0.426			N4	0.214	0.205	0.201
	N16	0.538	0.569	0.568	0.554	0.535	0.541	0.563	0.598	0.57	0.559	0.583	0.563			N16	0.521	0.532	0.601	0.573	0.54	0.56	0.497	0.492	0.51	0.505	0.543	0.516			N16	0.497	0.526	0.527	0.509	0.492	0.498	0.537	0.534	0.549	0.507	0.516	0.524			N16	0.591	0.582	0.589
	N44	0.478	0.475	0.486	0.468	0.449	0.452	0.486	0.466	0.489	0.497	0.452	0.469			N44	0.416	0.447	0.443	0.446	0.439	0.434	0.471	0.41	0.446	0.422	0.41	0.446			N44	0.395	0.397	0.41	0.413	0.409	0.399	0.393	0.396	0.394	0.401	0.4	0.386			N44	0.423	0.43	0.426
	N69	0.252	0.243	0.244	0.262	0.255	0.257	0.234	0.241	0.237	0.236	0.232	0.257			N69	0.227	0.234	0.252	0.242	0.252	0.223	0.217	0.235	0.229	0.252	0.206	0.228			N69	0.293	0.296	0.308	0.307	0.304	0.295	0.293	0.289	0.292	0.285	0.291	0.297			N69	0.212	0.247	0.227
	N60	0.429	0.412	0.409	0.41	0.431	0.415	0.417	0.453	0.417	0.416	0.411	0.413			N60	0.396	0.373	0.389	0.397	0.392	0.396	0.402	0.397	0.415	0.396	0.409	0.395			N60	0.395	0.439	0.365	0.443	0.421	0.451	0.461	0.463	0.458	0.464	0.452	0.469			N60	0.264	0.259	0.24
	N50	0.521	0.522	0.515	0.511	0.48	0.484	0.543	0.515	0.551	0.605	0.522	0.527			N50	0.601	0.59	0.591	0.594	0.588	0.582	0.609	0.605	0.614	0.607	0.605	0.61			N50	0.518	0.515	0.529	0.526	0.516	0.527	0.507	0.501	0.505	0.517	0.508	0.501			N50	0.254	0.237	0.273
	N3	0.392	0.393	0.402	0.407	0.405	0.391	0.415	0.418	0.393	0.402	0.43	0.414			N3	0.366	0.353	0.348	0.363	0.367	0.365	0.356	0.353	0.348	0.355	0.347	0.359			N3	0.304	0.32	0.316	0.315	0.307	0.306	0.313	0.3	0.321	0.328	0.31	0.289			N3	0.232	0.24	0.232
	N30	0.558	0.562	0.566	0.559	0.576	0.57	0.569	0.571	0.571	0.549	0.571	0.573			N30	0.465	0.495	0.481	0.493	0.467	0.468	0.452	0.468	0.465	0.476	0.457	0.474			N30	0.625	0.62	0.604	0.607	0.599	0.609	0.618	0.617	0.621	0.627	0.61	0.588			N30	0.255	0.278	0.267
	N32	0.581	0.582	0.62	0.623	0.605	0.59	0.554	0.564	0.574	0.576	0.581	0.602			N32	0.565	0.572	0.533	0.558	0.574	0.52	0.567	0.575	0.594	0.569	0.564	0.578			N32	0.597	0.594	0.615	0.601	0.596	0.587	0.589	0.594	0.598	0.597	0.587	0.597			N32	0.263	0.267	0.272
	N43	0.391	0.368	0.382	0.384	0.365	0.364	0.368	0.411	0.385	0.381	0.362	0.402			N43	0.413	0.407	0.423	0.419	0.415	0.405	0.417	0.412	0.407	0.437	0.398	0.43			N43	0.336	0.296	0.307	0.354	0.315	0.295	0.264	0.264	0.286	0.268	0.27	0.274			N43	0.393	0.416	0.412
	N59	0.502	0.517	0.476	0.51	0.472	0.492	0.495	0.501	0.484	0.498	0.515	0.499			N59	0.433	0.445	0.427	0.435	0.428	0.436	0.436	0.451	0.443	0.438	0.441	0.442			N59	0.424	0.417	0.43	0.448	0.425	0.427	0.427	0.429	0.424	0.412	0.422	0.46			N59	0.542	0.506	0.499
	N45	0.289	0.294	0.287	0.29	0.297	0.292	0.291	0.303	0.289	0.294	0.282	0.291			N45	0.308	0.309	0.302	0.312	0.313	0.311	0.295	0.313	0.297	0.317	0.324	0.309			N45	0.393	0.447	0.412	0.459	0.405	0.404	0.453	0.461	0.415	0.444	0.487	0.489			N45	0.512	0.513	0.526
	N56	0.277	0.311	0.286	0.312	0.288	0.287	0.288	0.282	0.319	0.313	0.271	0.271			N56	0.315	0.314	0.307	0.309	0.299	0.308	0.315	0.316	0.322	0.325	0.314	0.312			N56	0.582	0.58	0.571	0.593	0.578	0.596	0.582	0.576	0.582	0.596	0.601	0.611			N56	0.464	0.469	0.445
	NP24	0.483	0.493	0.519	0.521	0.49	0.489	0.501	0.473	0.509	0.527	0.465	0.495			NP24	0.211	0.209	0.208	0.207	0.205	0.208	0.216	0.204	0.213	0.203	0.212	0.2			NP24	0.495	0.501	0.502	0.498	0.494	0.497	0.504	0.503	0.504	0.502	0.506	0.502			NP24	0.449	0.446	0.443
	N7	0.38	0.367	0.374	0.372	0.362	0.37	0.365	0.366	0.367	0.362	0.359	0.363			N7	0.364	0.392	0.389	0.362	0.365	0.391	0.398	0.397	0.402	0.395	0.391	0.392			N7	0.373	0.366	0.341	0.365	0.349	0.364	0.355	0.364	0.36	0.368	0.365	0.348			N7	0.393	0.382	0.397
	N22	0.489	0.497	0.494	0.509	0.498	0.479	0.48	0.493	0.498	0.514	0.512	0.491			N22	0.476	0.502	0.485	0.486	0.478	0.489	0.481	0.474	0.467	0.47	0.472	0.483			N22	0.204	0.196	0.216	0.219	0.213	0.214	0.219	0.223	0.229	0.218	0.221	0.215			N22	0.398	0.41	0.397
	N42	0.343	0.328	0.335	0.336	0.345	0.343	0.329	0.335	0.344	0.328	0.339	0.332			N42	0.201	0.209	0.208	0.204	0.203	0.197	0.209	0.206	0.202	0.202	0.195	0.189			N42	0.512	0.503	0.475	0.491	0.468	0.472	0.468	0.472	0.475	0.475	0.438	0.463			N42	0.386	0.375	0.384
[truncated: 18 more columns]

## Sheet: Fig.5
Figure 5b							Figure 5c							Figure 5d								Figure 5e								Figure 5f								Figure 5g
	Control	Qu	Hy	Sc	Sy			Control	Qu	Hy	Sc	Sy			Control	Br	Br+Qu	Br+Hy	Br+Sc	Br+Sy			Control	Br	Br+Qu	Br+Hy	Br+Sc	Br+Sy			Control	Br	Br+Qu	Br+Hy	Br+Sc	Br+Sy			Control	Br	Br+Qu	Br+Hy	Br+Sc	Br+Sy
Nod D1	1.07798	1.06314	1.91631	2.18606	1.35504		Nod C	0.962	2.882	4.626	4.09	0.925		AhSYMRK	0.95705	0.880666	2.08012	1.32562	1.20303	1.08423		AhCCaMK	0.99539	0.872564	1.46747	1.59475	1.2086	1.10445		AhNIN	0.986233	1.27456	3.29436	2.01391	1.82766	1.37554		Nodule Number	0	24	34	39	25	19
	0.964821	1.04126	1.91631	2.20127	1.34568			0.986	3.05	5.372	4.556	1.045			0.911722	0.880666	2.08012	1.36289	1.33484	1.00463			0.981686	0.83702	1.28639	1.39797	1.217	1.02337			0.986233	1.14076	2.56685	1.77768	1.85318	1.02811			0	15	28	36	24	20
	1.07054	1.04851	1.86391	2.12628	1.09303			1.024	3.14	5.68	5.08	1.076			0.937354	0.886791	2.09459	1.31646	1.31646	1.34412			0.915945	0.819794	2.07532	1.30435	1.79419	0.974905			0.882703	1.12506	2.58471	2.15846	1.81504	1.1019			0	18	36	42	18	14
	1.06314	1.40282	1.77563	1.94306	1.06314			1.114	3.56	6.118	5.23	1.13			1.06191	1.34412	1.67791	1.4914	1.32562	0.911722			1.12766	1.25992	2.00463	1.5728	1.49831	1.17555			1.18099	1.05702	2.36198	1.97246	1.98619	1.04972			0	21	35	31	28	18
	1.02693	1.37395	1.87688	2.59968	1.16339			0.891	3.029	5.028	5.322	1.017			1.07674	1.39152	1.73708	1.52274	1.83613	0.905425			1.01631	1.15135	1.75727	1.56193	1.80667	0.808508			0.993092	0.864537	3.11666	1.70527	2.17347	1.23114			0	19	26	38	24	10
	0.82264	1.34568	1.82555	2.54618	1.17148			1.023	3.294	4.965	4.718	0.998			1.0693	0.605696	1.71317	1.53333	1.82344	0.918064			0.974905	1.09682	1.73307	1.5728	1.69741	0.73884			0.993092	0.812252	2.96905	1.49485	1.59107	1.09429			0	20	31	36	23	16

## Sheet: Fig.S2
Figure S2a
Treatment	plant height	plant biomass	Fruit weight	Nitrogen uptake
PP	37	83.89	14.25	3.02
PP	42	73.32	20.36	2.67
PP	46	61.2	18.66	2.37
PP	48	94.5	27.91	3.39
PP	47	55.99	13.36	2.04
PP	42	112.86	18.65	4.38
PP	37	68.65	16.33	2.47
PP	42	72.81	17.76	2.69
PP	46	87.78	19.97	2.97
P-R	49	24.8	13.73	0.88
P-R	47	44.55	18.69	1.42
P-R	46	35.34	16.76	1.22
P-R	43	48.95	17.49	1.74
P-R	42	31.3	10.49	1
P-R	40	21.65	8.47	0.75
P-R	48	36.43	13.14	1.24
P-R	47	34.89	16.396	1.17
P-R	42	33.96	12.15	1
PM-R	43	120.86	34.16	4.48
PM-R	62	125.03	23.25	3.93
PM-R	50	119.98	22.27	3.92
PM-R	56	150.42	20.4	5.57
PM-R	54	131.69	24.57	4.15
PM-R	55	136.03	25.61	4.45
PM-R	52	133.52	43.6	4.31
PM-R	52	121.95	26.56	4.11
PM-R	55	139.38	23.53	4.31

## Sheet: Fig.S6
Figure S6b
	PP	PM-R
W43CKL	0.504398	7.47017
	0.966834	8.31485
	1.73006	9.45159
D91PU0	0.446813	4.65816
	1.06658	7.51847
	1.96216	10.1809
9YR5UX	0.7073	2.49671
	1.86681	3.15516
	0.864927	2.85846
WY6NTH	0.592982	4.72906
	1.03616	7.59368
	1.41984	6.08055
5PBU8Q	0.757589	1.79395
	1.13484	2.76904
	1.09239	2.3654
ZU9B18	0.846132	5.62875
	0.811642	3.44202
	1.13155	3.21638
4GQZ4H	1.12292	0.919527
	1.19453	0.820646
	0.971974	0.567777
Y8G0JB	0.757589	0.293951
	1.10063	0.769041
	1.09034	0.36818
7GZ93W	1.45	0.58072
	0.991419	0.590837
	1.10854	0.500545
3JW4UR	2.03071	0.686899
	0.796626	0.08965
	1.14971	0.448118

## Sheet: Fig.S8
Figure S8b
OD600	0h	12h	24h	36h	48h	60h	72h
1	0.092	0.401	0.375	0.626	0.669	0.553	0.667
2	0.097	0.256	0.42	0.509	0.533	0.53	0.614
3	0.112	0.267	0.253	0.528	0.534	0.585	0.677
4	0.1	0.271	0.352	0.543	0.647	0.588	0.722
5	0.106	0.244	0.355	0.473	0.391	0.449	0.55
6	0.102	0.426	0.373	0.699	0.689	0.581	0.639
7	0.101	0.368	0.512	0.726	0.713	0.597	0.605
8	0.103	0.342	0.486	0.627	0.611	0.469	0.562
9	0.108	0.302	0.41	0.521	0.489	0.485	0.463
10	0.109	0.207	0.308	0.529	0.49	0.521	0.55
11	0.113	0.33	0.414	0.466	0.465	0.506	0.537
12	0.099	0.27	0.376	0.49	0.442	0.449	0.52
13	0.122	0.392	0.38	0.623	0.709	0.619	0.637
14	0.116	0.361	0.503	0.605	0.702	0.638	0.596
15	0.11	0.358	0.574	0.707	0.629	0.541	0.456
16	0.088	0.247	0.476	0.53	0.649	0.539	0.703
17	0.121	0.329	0.301	0.497	0.503	0.459	0.475
18	0.1	0.294	0.338	0.506	0.519	0.476	0.468
19	0.099	0.269	0.382	0.508	0.493	0.446	0.448
20	0.1	0.431	0.459	0.604	0.588	0.506	0.576
21	0.097	0.39	0.551	0.68	0.66	0.598	0.525
22	0.113	0.351	0.571	0.68	0.636	0.565	0.484
23	0.107	0.278	0.44	0.5	0.438	0.512	0.692
24	0.11	0.25	0.325	0.564	0.553	0.474	0.514
25	0.104	0.326	0.418	0.53	0.55	0.519	0.479
26	0.102	0.314	0.389	0.521	0.518	0.479	0.458
27	0.105	0.46	0.467	0.632	0.631	0.505	0.537
28	0.1	0.359	0.519	0.669	0.697	0.647	0.528
29	0.105	0.422	0.407	0.657	0.633	0.499	0.6
30	0.098	0.284	0.412	0.51	0.497	0.45	0.441
31	0.097	0.195	0.319	0.548	0.499	0.582	0.435
32	0.096	0.258	0.365	0.517	0.529	0.562	0.51
33	0.097	0.231	0.331	0.341	0.431	0.475	0.432
34	0.101	0.442	0.365	0.647	0.591	0.557	0.585
35	0.1	0.339	0.501	0.608	0.661	0.631	0.58
36	0.105	0.412	0.546	0.662	0.645	0.57	0.578
37	0.103	0.296	0.415	0.523	0.518	0.528	0.494
38	0.098	0.175	0.32	0.583	0.629	0.703	0.504
39	0.094	0.271	0.35	0.525	0.45	0.506	0.464
40	0.099	0.479	0.472	0.63	0.657	0.56	0.531

## Sheet: Fig.S9
Raw microscopy images
	Figure S9a									Figure S9b									Figure S9c									Figure S9d

## Sheet: Fig.S10
nod C expression							nod D1 expression
gene expression	C	Qu	Hy	Sc	Sy		gene expression	C	Qu	Hy	Sc	Sy
nod C	0.764152	1.81512	1.71	1.36083	1.63001		nod D1	0.916855	1.92381	1.64922	1.24046	2.12278
	0.797363	1.47023	1.7513	1.31845	1.59394			0.908873	1.89256	1.75844	1.21921	1.97635
	1.20616	1.47205	1.54722	1.40638	1.50483			1.04068	1.56213	1.59802	1.14733	1.56803
	1.0375	1.37974	1.23417	1.48681	1.42503			0.936139	1.64905	1.63637	1.19287	1.64776
	1.16311	1.3981	1.32814	1.44291	1.53191			1.10665	1.58645	1.75447	1.68963	1.65468
	1.12759	1.3273	1.40498	1.21014	1.58505			1.11309	1.38378	1.8441	1.69973	1.84915

[truncated: 1 more sheets: Fig.S11]
